# Supplementary material for: Computer‐aided biochemical programming of synthetic microreactors as diagnostic devices
Source: Mol Syst Biol. 2018 Apr 26;14(4):e7845. doi: 10.15252/msb.20177845 (PMC5917673; doi:10.15252/msb.20177845)
Supplement: Supplementary file 2 — Movie EV1 [file MSB-14-e7845-s002.zip]

Archive with 2 entries (2 files):
- Movie_EV1.mp4
- Movie_EV1_legend.txt
