# Supplementary material for: Computer‐aided biochemical programming of synthetic microreactors as diagnostic devices
Source: Mol Syst Biol. 2018 Apr 26;14(4):e7845. doi: 10.15252/msb.20177845 (PMC5917673; doi:10.15252/msb.20177845)
Supplement: Supplementary file 2 — Movie EV1 [file MSB-14-e7845-s002.zip › Movie_EV1_legend.txt]

This slow downed movie shows the protosensors fabrication process within microfluidic chip PDMS microchannels.
This movie was taken with an ultrafast camera (Phantom v7.3), at 20 000 FPS, which allows us to estimate around 
~1500 Hz the frequency of protosensor generation at these flow rates (the time-lapse corresponding to the
generation of one protosensor shown in Figure S10 corresponds to ~500 �s). 
