# Supplementary material for: Computer‐aided biochemical programming of synthetic microreactors as diagnostic devices
Source: Mol Syst Biol. 2018 Apr 26;14(4):e7845. doi: 10.15252/msb.20177845 (PMC5917673; doi:10.15252/msb.20177845)
Supplement: Supplementary file 3 — Code EV1–EV4 [file MSB-14-e7845-s003.zip]

Archive with 5 entries (5 files):
- Computer_Code_EV[1].xml
- Computer_Code_EV[2].xml
- Computer_Code_EV[3].xml
- Computer_Code_EV[4].xml
- README.txt
