# Supplementary material for: Computer‐aided biochemical programming of synthetic microreactors as diagnostic devices
Source: Mol Syst Biol. 2018 Apr 26;14(4):e7845. doi: 10.15252/msb.20177845 (PMC5917673; doi:10.15252/msb.20177845)
Supplement: Supplementary file 3 — Code EV1–EV4 [file MSB-14-e7845-s003.zip › Computer_Code_EV[1].xml]

<?xml version="1.0" encoding="UTF-8"?>
<sbml xmlns="http://www.sbml.org/sbml/level2/version4" level="2" version="4">
<model id="C:\Users\lexo\Documents\PhD\vesicles\Bioch network\NetGate\network">
<listOfUnitDefinitions>
<unitDefinition id="substance" name="substance">
<listOfUnits>
<unit kind="mole"/>
</listOfUnits>
</unitDefinition>
<unitDefinition id="volume" name="volume">
<listOfUnits>
<unit kind="litre"/>
</listOfUnits>
</unitDefinition>
<unitDefinition id="length" name="length">
<listOfUnits>
<unit kind="metre"/>
</listOfUnits>
</unitDefinition>
<unitDefinition id="time" name="time">
<listOfUnits>
<unit kind="second"/>
</listOfUnits>
</unitDefinition>
</listOfUnitDefinitions>
<annotation>

<netdraw:network nb_nodes="146" nb_comp="0" align="2" x="112" y="-114" version="1.1">
	<netdraw:node id="1" nb_arcs="2" x="143" y="92" color="0" bg_color="3" type="15" label="Glucose" />
	<netdraw:node id="2" nb_arcs="1" x="372" y="174" color="0" bg_color="247" type="9" label="Glucose-1-Dehydrogenase\ (NAD+)" />
	<netdraw:node id="3" nb_arcs="1" x="197" y="150" color="0" bg_color="3" type="15" label="NAD+" />
	<netdraw:node id="4" nb_arcs="1" x="548" y="137" color="0" bg_color="3" type="15" label="NADH" />
	<netdraw:node id="5" nb_arcs="1" x="374" y="37" color="0" bg_color="247" type="9" label="Glucose-1-Dehydrogenase\ (NADP+)" />
	<netdraw:node id="6" nb_arcs="1" x="195" y="37" color="0" bg_color="3" type="15" label="NADP+" />
	<netdraw:node id="7" nb_arcs="1" x="562" y="39" color="0" bg_color="3" type="15" label="NADPH" />
	<netdraw:node id="8" nb_arcs="1" x="928" y="90" color="0" bg_color="3" type="13" label="Gluconate" />
	<netdraw:node id="9" nb_arcs="1" x="806" y="44" color="0" bg_color="247" type="9" label="Glucunolactonase" />
	<netdraw:node id="10" nb_arcs="1" x="1140" y="183" color="0" bg_color="3" type="13" label="2-dehydro-3-deoxy-D-gluconate" />
	<netdraw:node id="11" nb_arcs="1" x="1124" y="85" color="0" bg_color="247" type="9" label="Gluconate\ dehydratase" />
	<netdraw:node id="12" nb_arcs="3" x="1615" y="177" color="0" bg_color="3" type="15" label="Pyruvate" />
	<netdraw:node id="13" nb_arcs="1" x="1412" y="134" color="0" bg_color="247" type="9" label="2-dehydro-3-deoxy-D-gluconate\ aldolase" />
	<netdraw:node id="14" nb_arcs="1" x="1439" y="233" color="0" bg_color="3" type="13" label="Glyceraldehyde" />
	<netdraw:node id="15" nb_arcs="1" x="526" y="491" color="0" bg_color="3" type="13" label="NO3" />
	<netdraw:node id="16" nb_arcs="2" x="918" y="490" color="0" bg_color="3" type="13" label="NO2" />
	<netdraw:node id="17" nb_arcs="2" x="716" y="583" color="0" bg_color="247" type="9" label="Nitrate\ reductase" />
	<netdraw:node id="18" nb_arcs="1" x="916" y="676" color="0" bg_color="3" type="13" label="NO" />
	<netdraw:node id="19" nb_arcs="2" x="914" y="248" color="0" bg_color="3" type="13" label="NH3" />
	<netdraw:node id="20" nb_arcs="1" x="785" y="375" color="0" bg_color="247" type="9" label="Ferredoxin\ Nitrate\ reductase" />
	<netdraw:node id="21" nb_arcs="1" x="1202" y="248" color="0" bg_color="3" type="13" label="Hydroxylamine" />
	<netdraw:node id="22" nb_arcs="1" x="1033" y="298" color="0" bg_color="247" type="9" label="Hydroxylamine\ reductase" />
	<netdraw:node id="23" nb_arcs="1" x="1191" y="424" color="0" bg_color="247" type="9" label="Hydroxylamine\ dehydrogenase" />
	<netdraw:node id="24" nb_arcs="1" x="1213" y="314" color="0" bg_color="3" type="15" label="Cytochrome\ C" />
	<netdraw:node id="25" nb_arcs="1" x="1059" y="464" color="0" bg_color="3" type="15" label="Cytochrome\ C" />
	<netdraw:node id="26" nb_arcs="0" x="691" y="248" color="0" bg_color="3" type="13" label="N2" />
	<netdraw:node id="27" nb_arcs="1" x="801" y="202" color="0" bg_color="247" type="9" label="Nitrogenase" />
	<netdraw:node id="28" nb_arcs="1" x="860" y="283" color="0" bg_color="3" type="15" label="ADP" />
	<netdraw:node id="29" nb_arcs="1" x="735" y="286" color="0" bg_color="3" type="15" label="ATP" />
	<netdraw:node id="30" nb_arcs="0" x="1184" y="671" color="0" bg_color="3" type="13" label="DAF*" />
	<netdraw:node id="31" nb_arcs="1" x="821" y="731" color="0" bg_color="3" type="13" label="DAF" />
	<netdraw:node id="32" nb_arcs="1" x="606" y="449" color="0" bg_color="3" type="15" label="NADH" />
	<netdraw:node id="33" nb_arcs="1" x="836" y="443" color="0" bg_color="3" type="15" label="NAD+" />
	<netdraw:node id="34" nb_arcs="1" x="820" y="529" color="0" bg_color="3" type="15" label="NADH" />
	<netdraw:node id="35" nb_arcs="1" x="1024" y="610" color="0" bg_color="3" type="15" label="NAD+" />
	<netdraw:node id="36" nb_arcs="2" x="2030" y="838" color="0" bg_color="3" type="13" label="EtOH" />
	<netdraw:node id="37" nb_arcs="1" x="2145" y="687" color="0" bg_color="247" type="11" label="Alcohol\ dehydrogenase" />
	<netdraw:node id="38" nb_arcs="1" x="2105" y="774" color="0" bg_color="3" type="15" label="NAD+" />
	<netdraw:node id="39" nb_arcs="1" x="2097" y="602" color="0" bg_color="3" type="15" label="NADH" />
	<netdraw:node id="40" nb_arcs="1" x="1732" y="395" color="0" bg_color="247" type="11" label="Pyruvate\ decarboxylase" />
	<netdraw:node id="41" nb_arcs="1" x="1724" y="338" color="0" bg_color="3" type="15" label="CO2" />
	<netdraw:node id="42" nb_arcs="1" x="2030" y="384" color="0" bg_color="3" type="13" label="Ac-CoA" />
	<netdraw:node id="43" nb_arcs="1" x="2165" y="461" color="0" bg_color="247" type="9" label="Acetaldehyde\ dehydrogenase" />
	<netdraw:node id="44" nb_arcs="1" x="2159" y="524" color="0" bg_color="3" type="15" label="NAD+" />
	<netdraw:node id="45" nb_arcs="1" x="1980" y="434" color="0" bg_color="3" type="15" label="NADH" />
	<netdraw:node id="46" nb_arcs="1" x="2030" y="288" color="0" bg_color="3" type="13" label="Formate" />
	<netdraw:node id="47" nb_arcs="1" x="1903" y="328" color="0" bg_color="247" type="9" label="Formate\ C-acetyltransferase" />
	<netdraw:node id="48" nb_arcs="1" x="2193" y="399" color="0" bg_color="3" type="13" label="Galactose\ 1-P" />
	<netdraw:node id="49" nb_arcs="1" x="1168" y="28" color="0" bg_color="3" type="13" label="D-lactate" />
	<netdraw:node id="50" nb_arcs="2" x="1615" y="28" color="0" bg_color="3" type="15" label="L-Lactate" />
	<netdraw:node id="51" nb_arcs="1" x="1387" y="74" color="0" bg_color="247" type="9" label="Lactate\ racemase" />
	<netdraw:node id="52" nb_arcs="1" x="1484" y="106" color="0" bg_color="247" type="9" label="L-Lactate\ dehydrogenase" />
	<netdraw:node id="53" nb_arcs="1" x="1727" y="164" color="0" bg_color="3" type="15" label="NADH" />
	<netdraw:node id="54" nb_arcs="1" x="1520" y="64" color="0" bg_color="3" type="15" label="NAD+" />
	<netdraw:node id="55" nb_arcs="1" x="1722" y="98" color="0" bg_color="247" type="11" label="L-Lactate\ Oxidase" />
	<netdraw:node id="56" nb_arcs="1" x="1687" y="59" color="0" bg_color="3" type="13" label="O2" />
	<netdraw:node id="57" nb_arcs="0" x="2265" y="28" color="0" bg_color="3" type="13" label="L-lactaldehyde" />
	<netdraw:node id="58" nb_arcs="1" x="1922" y="60" color="0" bg_color="247" type="9" label="Lactaldehyde\ dehydrogenase" />
	<netdraw:node id="59" nb_arcs="1" x="1770" y="56" color="0" bg_color="3" type="15" label="NADH" />
	<netdraw:node id="60" nb_arcs="1" x="2150" y="68" color="0" bg_color="3" type="15" label="NAD+" />
	<netdraw:node id="61" nb_arcs="1" x="2176" y="128" color="0" bg_color="3" type="15" label="ABTSox" />
	<netdraw:node id="62" nb_arcs="2" x="2020" y="202" color="0" bg_color="247" type="11" label="HRP" />
	<netdraw:node id="63" nb_arcs="0" x="2175" y="228" color="0" bg_color="3" type="15" label="ABTS" />
	<netdraw:node id="64" nb_arcs="1" x="2282" y="95" color="0" bg_color="3" type="15" label="NADH" />
	<netdraw:node id="65" nb_arcs="2" x="2275" y="203" color="0" bg_color="3" type="15" label="NAD+" />
	<netdraw:node id="66" nb_arcs="0" x="2258" y="288" color="0" bg_color="3" type="13" label="formaldehyde" />
	<netdraw:node id="67" nb_arcs="1" x="2131" y="335" color="0" bg_color="247" type="11" label="Aldehyde\ dehydrogenase" />
	<netdraw:node id="68" nb_arcs="1" x="2081" y="189" color="0" bg_color="3" type="15" label="NADH" />
	<netdraw:node id="69" nb_arcs="1" x="1331" y="531" color="0" bg_color="3" type="15" label="acetate" />
	<netdraw:node id="70" nb_arcs="1" x="1379" y="274" color="0" bg_color="247" type="9" label="Pyruvate\ dehydrogenase" />
	<netdraw:node id="71" nb_arcs="1" x="1461" y="484" color="0" bg_color="3" type="15" label="CO2" />
	<netdraw:node id="72" nb_arcs="1" x="1602" y="332" color="0" bg_color="3" type="15" label="CytochromeB1" />
	<netdraw:node id="73" nb_arcs="1" x="1282" y="370" color="0" bg_color="3" type="15" label="CytochromeB1" />
	<netdraw:node id="74" nb_arcs="2" x="2030" y="529" color="0" bg_color="3" type="15" label="acetaldehyde" />
	<netdraw:node id="75" nb_arcs="1" x="1661" y="452" color="0" bg_color="247" type="11" label="Aldehyde\ dehydrogenase" />
	<netdraw:node id="76" nb_arcs="2" x="1856" y="613" color="0" bg_color="3" type="15" label="NADP+" />
	<netdraw:node id="77" nb_arcs="1" x="1550" y="488" color="0" bg_color="3" type="15" label="NADPH" />
	<netdraw:node id="78" nb_arcs="0" x="1463" y="613" color="0" bg_color="3" type="15" label="NADPH" />
	<netdraw:node id="79" nb_arcs="1" x="1660" y="660" color="0" bg_color="247" type="9" label="NAD(P)+\ Transhydrogenase" />
	<netdraw:node id="80" nb_arcs="1" x="1771" y="570" color="0" bg_color="3" type="15" label="NADH" />
	<netdraw:node id="81" nb_arcs="1" x="1552" y="566" color="0" bg_color="3" type="15" label="NAD+" />
	<netdraw:node id="82" nb_arcs="0" x="111" y="906" color="0" bg_color="3" type="15" label="ABTS" />
	<netdraw:node id="83" nb_arcs="1" x="389" y="905" color="0" bg_color="3" type="15" label="ABTSox" />
	<netdraw:node id="84" nb_arcs="1" x="1328" y="782" color="0" bg_color="3" type="15" label="ADP" />
	<netdraw:node id="85" nb_arcs="1" x="352" y="459" color="0" bg_color="3" type="15" label="ADP" />
	<netdraw:node id="86" nb_arcs="1" x="333" y="731" color="0" bg_color="3" type="15" label="ADP" />
	<netdraw:node id="87" nb_arcs="1" x="160" y="584" color="0" bg_color="3" type="15" label="ADP" />
	<netdraw:node id="88" nb_arcs="1" x="1170" y="758" color="0" bg_color="3" type="15" label="ATP" />
	<netdraw:node id="89" nb_arcs="1" x="513" y="351" color="0" bg_color="3" type="15" label="ATP" />
	<netdraw:node id="90" nb_arcs="1" x="184" y="645" color="0" bg_color="3" type="15" label="ATP" />
	<netdraw:node id="91" nb_arcs="1" x="157" y="791" color="0" bg_color="3" type="15" label="ATP" />
	<netdraw:node id="92" nb_arcs="2" x="1928" y="707" color="0" bg_color="247" type="11" label="Aldehyde\ dehydrogenase" />
	<netdraw:node id="93" nb_arcs="1" x="535" y="695" color="0" bg_color="247" type="9" label="Aldolase" />
	<netdraw:node id="94" nb_arcs="1" x="1577" y="794" color="0" bg_color="3" type="15" label="CO2" />
	<netdraw:node id="95" nb_arcs="0" x="469" y="576" color="0" bg_color="3" type="13" label="DHAP" />
	<netdraw:node id="96" nb_arcs="1" x="115" y="511" color="0" bg_color="3" type="13" label="F6P" />
	<netdraw:node id="97" nb_arcs="1" x="465" y="805" color="0" bg_color="3" type="13" label="Fructose\ 1\_6\_biphosphate" />
	<netdraw:node id="98" nb_arcs="1" x="390" y="510" color="0" bg_color="3" type="13" label="G6P" />
	<netdraw:node id="99" nb_arcs="1" x="252" y="383" color="0" bg_color="247" type="9" label="G6P\ isomerase" />
	<netdraw:node id="100" nb_arcs="1" x="586" y="597" color="0" bg_color="3" type="13" label="GAP" />
	<netdraw:node id="101" nb_arcs="2" x="390" y="346" color="0" bg_color="3" type="15" label="Glucose" />
	<netdraw:node id="102" nb_arcs="1" x="355" y="225" color="0" bg_color="247" type="9" label="Glucose\ oxidase" />
	<netdraw:node id="103" nb_arcs="3" x="689" y="904" color="0" bg_color="3" type="15" label="H2O2" />
	<netdraw:node id="104" nb_arcs="1" x="958" y="887" color="0" bg_color="247" type="11" label="L-Lactate\ Oxidase" />
	<netdraw:node id="105" nb_arcs="1" x="1666" y="756" color="0" bg_color="3" type="15" label="NADH" />
	<netdraw:node id="106" nb_arcs="1" x="1666" y="809" color="0" bg_color="3" type="15" label="NAD+" />
	<netdraw:node id="107" nb_arcs="1" x="499" y="867" color="0" bg_color="247" type="11" label="HRP" />
	<netdraw:node id="108" nb_arcs="1" x="1376" y="719" color="0" bg_color="3" type="13" label="Phosphoenolpyruvate" />
	<netdraw:node id="109" nb_arcs="1" x="1454" y="794" color="0" bg_color="247" type="11" label="Pyruvate\ decarboxylase" />
	<netdraw:node id="110" nb_arcs="1" x="1280" y="821" color="0" bg_color="247" type="9" label="Pyruvate\ kinase" />
	<netdraw:node id="111" nb_arcs="1" x="1790" y="841" color="0" bg_color="3" type="15" label="acetaldehyde" />
	<netdraw:node id="112" nb_arcs="0" x="1788" y="720" color="0" bg_color="3" type="15" label="acetate" />
	<netdraw:node id="113" nb_arcs="1" x="227" y="324" color="0" bg_color="247" type="9" label="beta-galactosidase" />
	<netdraw:node id="114" nb_arcs="1" x="115" y="861" color="0" bg_color="3" type="13" label="fructose" />
	<netdraw:node id="115" nb_arcs="1" x="333" y="273" color="0" bg_color="3" type="13" label="galactose" />
	<netdraw:node id="116" nb_arcs="1" x="655" y="92" color="0" bg_color="3" type="13" label="D-glucuno-1,5-lactone" />
	<netdraw:node id="117" nb_arcs="1" x="467" y="424" color="0" bg_color="247" type="11" label="hexokinase" />
	<netdraw:node id="118" nb_arcs="1" x="191" y="688" color="0" bg_color="247" type="11" label="hexokinase" />
	<netdraw:node id="119" nb_arcs="1" x="787" y="842" color="0" bg_color="3" type="15" label="L-Lactate" />
	<netdraw:node id="120" nb_arcs="1" x="118" y="218" color="0" bg_color="3" type="13" label="Lactose" />
	<netdraw:node id="121" nb_arcs="1" x="355" y="584" color="0" bg_color="247" type="9" label="phosphofructokinase" />
	<netdraw:node id="122" nb_arcs="1" x="1140" y="838" color="0" bg_color="3" type="15" label="Pyruvate" />
	<netdraw:node id="123" nb_arcs="1" x="1052" y="544" color="0" bg_color="3" type="13" label="acetone" />
	<netdraw:node id="124" nb_arcs="1" x="1323" y="669" color="0" bg_color="3" type="13" label="isopropanol" />
	<netdraw:node id="125" nb_arcs="1" x="1221" y="494" color="0" bg_color="247" type="11" label="Alcohol\ dehydrogenase" />
	<netdraw:node id="126" nb_arcs="1" x="1314" y="598" color="0" bg_color="3" type="15" label="NAD+" />
	<netdraw:node id="127" nb_arcs="1" x="1139" y="540" color="0" bg_color="3" type="15" label="NADH" />
	<netdraw:node id="128" nb_arcs="1" x="1005" y="722" color="0" bg_color="247" type="9" label="Alcohol\ oxidase" />
	<netdraw:node id="129" nb_arcs="1" x="892" y="764" color="0" bg_color="3" type="13" label="2-propanone" />
	<netdraw:node id="130" nb_arcs="0" x="690" y="658" color="0" bg_color="3" type="15" label="Resorufin" />
	<netdraw:node id="131" nb_arcs="1" x="744" y="781" color="0" bg_color="247" type="11" label="HRP" />
	<netdraw:node id="132" nb_arcs="1" x="588" y="760" color="0" bg_color="3" type="15" label="Resazurin" />
	<netdraw:node id="133" nb_arcs="1" x="193" y="860" color="0" bg_color="3" type="15" label="NAD+" />
	<netdraw:node id="134" nb_arcs="1" x="1987" y="802" color="0" bg_color="3" type="15" label="NAD+" />
	<netdraw:node id="135" nb_arcs="1" x="1864" y="878" color="0" bg_color="3" type="15" label="NADH" />
	<netdraw:node id="136" nb_arcs="1" x="329" y="853" color="0" bg_color="3" type="15" label="NADH" />
	<netdraw:node id="137" nb_arcs="1" x="645" y="206" color="0" bg_color="3" type="15" label="H2O2" />
	<netdraw:node id="138" nb_arcs="1" x="415" y="261" color="0" bg_color="3" type="13" label="O_{<66F>2}" />
	<netdraw:node id="139" nb_arcs="1" x="1955" y="95" color="0" bg_color="3" type="15" label="<67F>ABTS" />
	<netdraw:node id="140" nb_arcs="1" x="612" y="856" color="0" bg_color="3" type="15" label="ABTS" />
	<netdraw:node id="141" nb_arcs="1" x="1943" y="168" color="0" bg_color="3" type="15" label="Resazurin" />
	<netdraw:node id="142" nb_arcs="3" x="1875" y="128" color="0" bg_color="3" type="15" label="H2O2" />
	<netdraw:node id="143" nb_arcs="0" x="1813" y="284" color="0" bg_color="3" type="15" label="Resorufin" />
	<netdraw:node id="144" nb_arcs="1" x="1157" y="640" color="0" bg_color="247" type="11" label="Spontaneous\ reaction" />
	<netdraw:node id="145" nb_arcs="1" x="2308" y="167" color="0" bg_color="247" type="11" label="Spontaneous\ reaction" />
	<netdraw:node id="146" nb_arcs="1" x="251" y="820" color="0" bg_color="247" type="11" label="Spontaneous\ reaction" />
	<netdraw:arc id="147" color="0" type="272" thickness="2" src_id="1" dst_id="116" />
	<netdraw:arc id="148" color="0" type="272" thickness="2" src_id="1" dst_id="116" />
	<netdraw:arc id="149" color="0" type="32" thickness="2" src_id="2" dst_id="147" />
	<netdraw:arc id="150" color="0" type="512" thickness="2" src_id="3" dst_id="147" />
	<netdraw:arc id="151" color="0" type="1025" thickness="2" src_id="4" dst_id="147" />
	<netdraw:arc id="152" color="0" type="32" thickness="2" src_id="5" dst_id="148" />
	<netdraw:arc id="153" color="0" type="512" thickness="2" src_id="6" dst_id="148" />
	<netdraw:arc id="154" color="0" type="1025" thickness="2" src_id="7" dst_id="148" />
	<netdraw:arc id="155" color="0" type="272" thickness="2" src_id="8" dst_id="10" />
	<netdraw:arc id="157" color="0" type="272" thickness="2" src_id="10" dst_id="12" />
	<netdraw:arc id="158" color="0" type="32" thickness="2" src_id="11" dst_id="155" />
	<netdraw:arc id="159" color="0" type="272" thickness="2" src_id="12" dst_id="50" />
	<netdraw:arc id="160" color="0" type="272" thickness="2" src_id="12" dst_id="69" />
	<netdraw:arc id="162" color="0" type="32" thickness="2" src_id="13" dst_id="157" />
	<netdraw:arc id="163" color="0" type="1025" thickness="2" src_id="14" dst_id="157" />
	<netdraw:arc id="164" color="0" type="272" thickness="2" src_id="15" dst_id="16" />
	<netdraw:arc id="165" color="0" type="272" thickness="2" src_id="16" dst_id="18" />
	<netdraw:arc id="166" color="0" type="272" thickness="2" src_id="16" dst_id="19" />
	<netdraw:arc id="167" color="0" type="32" thickness="2" src_id="17" dst_id="164" />
	<netdraw:arc id="168" color="0" type="32" thickness="2" src_id="17" dst_id="165" />
	<netdraw:arc id="169" color="0" type="272" thickness="2" src_id="18" dst_id="30" />
	<netdraw:arc id="170" color="0" type="272" thickness="2" src_id="19" dst_id="21" />
	<netdraw:arc id="171" color="0" type="272" thickness="2" src_id="19" dst_id="26" />
	<netdraw:arc id="172" color="0" type="32" thickness="2" src_id="20" dst_id="166" />
	<netdraw:arc id="173" color="0" type="272" thickness="2" src_id="21" dst_id="16" />
	<netdraw:arc id="174" color="0" type="32" thickness="2" src_id="22" dst_id="170" />
	<netdraw:arc id="175" color="0" type="32" thickness="2" src_id="23" dst_id="173" />
	<netdraw:arc id="176" color="0" type="512" thickness="2" src_id="24" dst_id="173" />
	<netdraw:arc id="177" color="0" type="1025" thickness="2" src_id="25" dst_id="173" />
	<netdraw:arc id="178" color="0" type="32" thickness="2" src_id="27" dst_id="171" />
	<netdraw:arc id="179" color="0" type="512" thickness="2" src_id="28" dst_id="171" />
	<netdraw:arc id="180" color="0" type="1025" thickness="2" src_id="29" dst_id="171" />
	<netdraw:arc id="181" color="0" type="512" thickness="2" src_id="31" dst_id="169" />
	<netdraw:arc id="182" color="0" type="512" thickness="2" src_id="32" dst_id="164" />
	<netdraw:arc id="183" color="0" type="1025" thickness="2" src_id="33" dst_id="164" />
	<netdraw:arc id="184" color="0" type="512" thickness="2" src_id="34" dst_id="165" />
	<netdraw:arc id="185" color="0" type="1025" thickness="2" src_id="35" dst_id="165" />
	<netdraw:arc id="186" color="0" type="272" thickness="2" src_id="36" dst_id="74" />
	<netdraw:arc id="187" color="0" type="272" thickness="2" src_id="36" dst_id="111" />
	<netdraw:arc id="188" color="0" type="32" thickness="2" src_id="37" dst_id="186" />
	<netdraw:arc id="189" color="0" type="512" thickness="2" src_id="38" dst_id="186" />
	<netdraw:arc id="190" color="0" type="1025" thickness="2" src_id="39" dst_id="186" />
	<netdraw:arc id="193" color="0" type="272" thickness="2" src_id="42" dst_id="46" />
	<netdraw:arc id="197" color="0" type="272" thickness="2" src_id="46" dst_id="66" />
	<netdraw:arc id="198" color="0" type="32" thickness="2" src_id="47" dst_id="193" />
	<netdraw:arc id="199" color="0" type="512" thickness="2" src_id="48" dst_id="193" />
	<netdraw:arc id="200" color="0" type="272" thickness="2" src_id="49" dst_id="50" />
	<netdraw:arc id="201" color="0" type="272" thickness="2" src_id="50" dst_id="12" />
	<netdraw:arc id="202" color="0" type="272" thickness="2" src_id="50" dst_id="57" />
	<netdraw:arc id="203" color="0" type="32" thickness="2" src_id="51" dst_id="200" />
	<netdraw:arc id="204" color="0" type="32" thickness="2" src_id="52" dst_id="159" />
	<netdraw:arc id="205" color="0" type="512" thickness="2" src_id="53" dst_id="159" />
	<netdraw:arc id="206" color="0" type="1025" thickness="2" src_id="54" dst_id="159" />
	<netdraw:arc id="207" color="0" type="32" thickness="2" src_id="55" dst_id="201" />
	<netdraw:arc id="208" color="0" type="512" thickness="2" src_id="56" dst_id="201" />
	<netdraw:arc id="209" color="0" type="32" thickness="2" src_id="58" dst_id="202" />
	<netdraw:arc id="210" color="0" type="512" thickness="2" src_id="59" dst_id="202" />
	<netdraw:arc id="211" color="0" type="1025" thickness="2" src_id="60" dst_id="202" />
	<netdraw:arc id="212" color="0" type="272" thickness="2" src_id="61" dst_id="63" />
	<netdraw:arc id="215" color="0" type="512" thickness="2" src_id="64" dst_id="212" />
	<netdraw:arc id="216" color="0" type="1025" thickness="2" src_id="65" dst_id="212" />
	<netdraw:arc id="217" color="0" type="1025" thickness="2" src_id="65" dst_id="197" />
	<netdraw:arc id="218" color="0" type="32" thickness="2" src_id="67" dst_id="197" />
	<netdraw:arc id="219" color="0" type="512" thickness="2" src_id="68" dst_id="197" />
	<netdraw:arc id="220" color="0" type="272" thickness="2" src_id="69" dst_id="74" />
	<netdraw:arc id="221" color="0" type="32" thickness="2" src_id="70" dst_id="160" />
	<netdraw:arc id="222" color="0" type="1025" thickness="2" src_id="71" dst_id="160" />
	<netdraw:arc id="223" color="0" type="512" thickness="2" src_id="72" dst_id="160" />
	<netdraw:arc id="224" color="0" type="1025" thickness="2" src_id="73" dst_id="160" />
	<netdraw:arc id="225" color="0" type="272" thickness="2" src_id="74" dst_id="12" />
	<netdraw:arc id="226" color="0" type="272" thickness="2" src_id="74" dst_id="42" />
	<netdraw:arc id="227" color="0" type="32" thickness="2" src_id="75" dst_id="220" />
	<netdraw:arc id="228" color="0" type="1025" thickness="2" src_id="76" dst_id="220" />
	<netdraw:arc id="229" color="0" type="272" thickness="2" src_id="76" dst_id="78" />
	<netdraw:arc id="230" color="0" type="512" thickness="2" src_id="77" dst_id="220" />
	<netdraw:arc id="231" color="0" type="32" thickness="2" src_id="79" dst_id="229" />
	<netdraw:arc id="232" color="0" type="512" thickness="2" src_id="80" dst_id="229" />
	<netdraw:arc id="233" color="0" type="1025" thickness="2" src_id="81" dst_id="229" />
	<netdraw:arc id="234" color="0" type="272" thickness="2" src_id="83" dst_id="82" />
	<netdraw:arc id="243" color="0" type="32" thickness="2" src_id="92" dst_id="187" />
	<netdraw:arc id="247" color="0" type="272" thickness="2" src_id="96" dst_id="97" />
	<netdraw:arc id="248" color="0" type="273" thickness="2" src_id="97" dst_id="95" />
	<netdraw:arc id="249" color="0" type="273" thickness="2" src_id="98" dst_id="96" />
	<netdraw:arc id="250" color="0" type="32" thickness="2" src_id="99" dst_id="249" />
	<netdraw:arc id="251" color="0" type="1041" thickness="2" src_id="100" dst_id="248" />
	<netdraw:arc id="252" color="0" type="272" thickness="2" src_id="101" dst_id="98" />
	<netdraw:arc id="253" color="0" type="272" thickness="2" src_id="101" dst_id="116" />
	<netdraw:arc id="254" color="0" type="32" thickness="2" src_id="102" dst_id="253" />
	<netdraw:arc id="255" color="0" type="272" thickness="2" src_id="103" dst_id="83" />
	<netdraw:arc id="256" color="0" type="272" thickness="2" src_id="103" dst_id="130" />
	<netdraw:arc id="261" color="0" type="32" thickness="2" src_id="107" dst_id="255" />
	<netdraw:arc id="262" color="0" type="272" thickness="2" src_id="108" dst_id="122" />
	<netdraw:arc id="264" color="0" type="32" thickness="2" src_id="110" dst_id="262" />
	<netdraw:arc id="265" color="0" type="272" thickness="2" src_id="111" dst_id="112" />
	<netdraw:arc id="267" color="0" type="272" thickness="2" src_id="114" dst_id="96" />
	<netdraw:arc id="269" color="0" type="272" thickness="2" src_id="116" dst_id="8" />
	<netdraw:arc id="270" color="0" type="32" thickness="2" src_id="117" dst_id="252" />
	<netdraw:arc id="271" color="0" type="32" thickness="2" src_id="118" dst_id="267" />
	<netdraw:arc id="272" color="0" type="272" thickness="2" src_id="119" dst_id="122" />
	<netdraw:arc id="273" color="0" type="272" thickness="2" src_id="120" dst_id="101" />
	<netdraw:arc id="274" color="0" type="32" thickness="2" src_id="121" dst_id="247" />
	<netdraw:arc id="275" color="0" type="272" thickness="2" src_id="122" dst_id="111" />
	<netdraw:arc id="276" color="0" type="272" thickness="2" src_id="123" dst_id="124" />
	<netdraw:arc id="277" color="0" type="272" thickness="2" src_id="124" dst_id="103" />
	<netdraw:arc id="278" color="0" type="32" thickness="2" src_id="125" dst_id="276" />
	<netdraw:arc id="279" color="0" type="1025" thickness="2" src_id="126" dst_id="276" />
	<netdraw:arc id="280" color="0" type="512" thickness="2" src_id="127" dst_id="276" />
	<netdraw:arc id="281" color="0" type="32" thickness="2" src_id="128" dst_id="277" />
	<netdraw:arc id="282" color="0" type="1025" thickness="2" src_id="129" dst_id="277" />
	<netdraw:arc id="283" color="0" type="32" thickness="2" src_id="131" dst_id="256" />
	<netdraw:arc id="284" color="0" type="512" thickness="2" src_id="132" dst_id="256" />
	<netdraw:arc id="285" color="0" type="1025" thickness="2" src_id="133" dst_id="234" />
	<netdraw:arc id="286" color="0" type="512" thickness="2" src_id="134" dst_id="187" />
	<netdraw:arc id="287" color="0" type="1025" thickness="2" src_id="135" dst_id="187" />
	<netdraw:arc id="288" color="0" type="512" thickness="2" src_id="136" dst_id="234" />
	<netdraw:arc id="289" color="0" type="1025" thickness="2" src_id="137" dst_id="253" />
	<netdraw:arc id="290" color="0" type="512" thickness="2" src_id="138" dst_id="253" />
	<netdraw:arc id="292" color="0" type="512" thickness="2" src_id="140" dst_id="255" />
	<netdraw:arc id="294" color="0" type="272" thickness="2" src_id="142" dst_id="143" />
	<netdraw:arc id="295" color="0" type="1025" thickness="2" src_id="142" dst_id="201" />
	<netdraw:arc id="296" color="0" type="272" thickness="2" src_id="142" dst_id="61" />
	<netdraw:arc id="297" color="0" type="32" thickness="2" src_id="144" dst_id="169" />
	<netdraw:arc id="298" color="0" type="32" thickness="2" src_id="145" dst_id="212" />
	<netdraw:arc id="299" color="0" type="32" thickness="2" src_id="146" dst_id="234" />
	<netdraw:arc id="156" color="0" type="32" thickness="2" src_id="9" dst_id="269" />
	<netdraw:arc id="161" color="0" type="1025" thickness="2" src_id="12" dst_id="193" />
	<netdraw:arc id="191" color="0" type="32" thickness="2" src_id="40" dst_id="225" />
	<netdraw:arc id="192" color="0" type="1025" thickness="2" src_id="41" dst_id="225" />
	<netdraw:arc id="194" color="0" type="32" thickness="2" src_id="43" dst_id="226" />
	<netdraw:arc id="195" color="0" type="512" thickness="2" src_id="44" dst_id="226" />
	<netdraw:arc id="196" color="0" type="1025" thickness="2" src_id="45" dst_id="226" />
	<netdraw:arc id="213" color="0" type="32" thickness="2" src_id="62" dst_id="296" />
	<netdraw:arc id="214" color="0" type="32" thickness="2" src_id="62" dst_id="294" />
	<netdraw:arc id="235" color="0" type="512" thickness="2" src_id="84" dst_id="262" />
	<netdraw:arc id="236" color="0" type="1025" thickness="2" src_id="85" dst_id="252" />
	<netdraw:arc id="237" color="0" type="1025" thickness="2" src_id="86" dst_id="247" />
	<netdraw:arc id="238" color="0" type="1025" thickness="2" src_id="87" dst_id="267" />
	<netdraw:arc id="239" color="0" type="1025" thickness="2" src_id="88" dst_id="262" />
	<netdraw:arc id="240" color="0" type="512" thickness="2" src_id="89" dst_id="252" />
	<netdraw:arc id="241" color="0" type="512" thickness="2" src_id="90" dst_id="247" />
	<netdraw:arc id="242" color="0" type="512" thickness="2" src_id="91" dst_id="267" />
	<netdraw:arc id="244" color="0" type="32" thickness="2" src_id="92" dst_id="265" />
	<netdraw:arc id="245" color="0" type="32" thickness="2" src_id="93" dst_id="248" />
	<netdraw:arc id="246" color="0" type="1025" thickness="2" src_id="94" dst_id="275" />
	<netdraw:arc id="257" color="0" type="1025" thickness="2" src_id="103" dst_id="272" />
	<netdraw:arc id="258" color="0" type="32" thickness="2" src_id="104" dst_id="272" />
	<netdraw:arc id="259" color="0" type="1025" thickness="2" src_id="105" dst_id="265" />
	<netdraw:arc id="260" color="0" type="512" thickness="2" src_id="106" dst_id="265" />
	<netdraw:arc id="263" color="0" type="32" thickness="2" src_id="109" dst_id="275" />
	<netdraw:arc id="266" color="0" type="32" thickness="2" src_id="113" dst_id="273" />
	<netdraw:arc id="268" color="0" type="1025" thickness="2" src_id="115" dst_id="273" />
	<netdraw:arc id="291" color="0" type="512" thickness="2" src_id="139" dst_id="296" />
	<netdraw:arc id="293" color="0" type="512" thickness="2" src_id="141" dst_id="294" />
</netdraw:network>
</annotation>
<listOfCompartments>
<compartment id="default" size="1" units="volume">
</compartment>
</listOfCompartments>
<listOfSpecies>
<species id="s1" name="Glucose" compartment="default">
</species>
<species id="s2" name="Glucose-1-Dehydrogenase\ (NAD+)" compartment="default">
</species>
<species id="s3" name="NAD+" compartment="default">
</species>
<species id="s4" name="NADH" compartment="default">
</species>
<species id="s5" name="Glucose-1-Dehydrogenase\ (NADP+)" compartment="default">
</species>
<species id="s6" name="NADP+" compartment="default">
</species>
<species id="s7" name="NADPH" compartment="default">
</species>
<species id="s8" name="Gluconate" compartment="default">
</species>
<species id="s9" name="Glucunolactonase" compartment="default">
</species>
<species id="s10" name="2-dehydro-3-deoxy-D-gluconate" compartment="default">
</species>
<species id="s11" name="Gluconate\ dehydratase" compartment="default">
</species>
<species id="s12" name="Pyruvate" compartment="default">
</species>
<species id="s13" name="2-dehydro-3-deoxy-D-gluconate\ aldolase" compartment="default">
</species>
<species id="s14" name="Glyceraldehyde" compartment="default">
</species>
<species id="s15" name="NO3" compartment="default">
</species>
<species id="s16" name="NO2" compartment="default">
</species>
<species id="s17" name="Nitrate\ reductase" compartment="default">
</species>
<species id="s18" name="NO" compartment="default">
</species>
<species id="s19" name="NH3" compartment="default">
</species>
<species id="s20" name="Ferredoxin\ Nitrate\ reductase" compartment="default">
</species>
<species id="s21" name="Hydroxylamine" compartment="default">
</species>
<species id="s22" name="Hydroxylamine\ reductase" compartment="default">
</species>
<species id="s23" name="Hydroxylamine\ dehydrogenase" compartment="default">
</species>
<species id="s24" name="Cytochrome\ C" compartment="default">
</species>
<species id="s25" name="N2" compartment="default">
</species>
<species id="s26" name="Nitrogenase" compartment="default">
</species>
<species id="s27" name="ADP" compartment="default">
</species>
<species id="s28" name="ATP" compartment="default">
</species>
<species id="s29" name="DAF*" compartment="default">
</species>
<species id="s30" name="DAF" compartment="default">
</species>
<species id="s31" name="EtOH" compartment="default">
</species>
<species id="s32" name="Alcohol\ dehydrogenase" compartment="default">
</species>
<species id="s33" name="Pyruvate\ decarboxylase" compartment="default">
</species>
<species id="s34" name="CO2" compartment="default">
</species>
<species id="s35" name="Ac-CoA" compartment="default">
</species>
<species id="s36" name="Acetaldehyde\ dehydrogenase" compartment="default">
</species>
<species id="s37" name="Formate" compartment="default">
</species>
<species id="s38" name="Formate\ C-acetyltransferase" compartment="default">
</species>
<species id="s39" name="Galactose\ 1-P" compartment="default">
</species>
<species id="s40" name="D-lactate" compartment="default">
</species>
<species id="s41" name="L-Lactate" compartment="default">
</species>
<species id="s42" name="Lactate\ racemase" compartment="default">
</species>
<species id="s43" name="L-Lactate\ dehydrogenase" compartment="default">
</species>
<species id="s44" name="L-Lactate\ Oxidase" compartment="default">
</species>
<species id="s45" name="O2" compartment="default">
</species>
<species id="s46" name="L-lactaldehyde" compartment="default">
</species>
<species id="s47" name="Lactaldehyde\ dehydrogenase" compartment="default">
</species>
<species id="s48" name="ABTSox" compartment="default">
</species>
<species id="s49" name="HRP" compartment="default">
</species>
<species id="s50" name="ABTS" compartment="default">
</species>
<species id="s51" name="formaldehyde" compartment="default">
</species>
<species id="s52" name="Aldehyde\ dehydrogenase" compartment="default">
</species>
<species id="s53" name="acetate" compartment="default">
</species>
<species id="s54" name="Pyruvate\ dehydrogenase" compartment="default">
</species>
<species id="s55" name="CytochromeB1" compartment="default">
</species>
<species id="s56" name="acetaldehyde" compartment="default">
</species>
<species id="s57" name="NAD(P)+\ Transhydrogenase" compartment="default">
</species>
<species id="s58" name="Aldolase" compartment="default">
</species>
<species id="s59" name="DHAP" compartment="default">
</species>
<species id="s60" name="F6P" compartment="default">
</species>
<species id="s61" name="Fructose\ 1\_6\_biphosphate" compartment="default">
</species>
<species id="s62" name="G6P" compartment="default">
</species>
<species id="s63" name="G6P\ isomerase" compartment="default">
</species>
<species id="s64" name="GAP" compartment="default">
</species>
<species id="s65" name="Glucose\ oxidase" compartment="default">
</species>
<species id="s66" name="H2O2" compartment="default">
</species>
<species id="s67" name="Phosphoenolpyruvate" compartment="default">
</species>
<species id="s68" name="Pyruvate\ kinase" compartment="default">
</species>
<species id="s69" name="beta-galactosidase" compartment="default">
</species>
<species id="s70" name="fructose" compartment="default">
</species>
<species id="s71" name="galactose" compartment="default">
</species>
<species id="s72" name="D-glucuno-1,5-lactone" compartment="default">
</species>
<species id="s73" name="hexokinase" compartment="default">
</species>
<species id="s74" name="Lactose" compartment="default">
</species>
<species id="s75" name="phosphofructokinase" compartment="default">
</species>
<species id="s76" name="acetone" compartment="default">
</species>
<species id="s77" name="isopropanol" compartment="default">
</species>
<species id="s78" name="Alcohol\ oxidase" compartment="default">
</species>
<species id="s79" name="2-propanone" compartment="default">
</species>
<species id="s80" name="Resorufin" compartment="default">
</species>
<species id="s81" name="Resazurin" compartment="default">
</species>
<species id="s82" name="O_{2}" compartment="default">
</species>
<species id="s83" name="Spontaneous\ reaction" compartment="default">
</species>
</listOfSpecies>
<listOfReactions>
<reaction id="re84" reversible="false">
<listOfReactants>
<speciesReference species="s1" mainsubstract="true">
</speciesReference>
<speciesReference species="s3">
</speciesReference>
</listOfReactants>
<listOfProducts>
<speciesReference species="s72" mainproduct="true">
</speciesReference>
<speciesReference species="s4">
</speciesReference>
</listOfProducts>
<listOfModifiers>
<speciesReference species="s2" sboTerm="SBO:0000460" />
</listOfModifiers>
</reaction>
<reaction id="re85" reversible="false">
<listOfReactants>
<speciesReference species="s1" mainsubstract="true">
</speciesReference>
<speciesReference species="s6">
</speciesReference>
</listOfReactants>
<listOfProducts>
<speciesReference species="s72" mainproduct="true">
</speciesReference>
<speciesReference species="s7">
</speciesReference>
</listOfProducts>
<listOfModifiers>
<speciesReference species="s5" sboTerm="SBO:0000460" />
</listOfModifiers>
</reaction>
<reaction id="re86" reversible="false">
<listOfReactants>
<speciesReference species="s8" mainsubstract="true">
</speciesReference>
</listOfReactants>
<listOfProducts>
<speciesReference species="s10" mainproduct="true">
</speciesReference>
</listOfProducts>
<listOfModifiers>
<speciesReference species="s11" sboTerm="SBO:0000460" />
</listOfModifiers>
</reaction>
<reaction id="re87" reversible="false">
<listOfReactants>
<speciesReference species="s10" mainsubstract="true">
</speciesReference>
</listOfReactants>
<listOfProducts>
<speciesReference species="s12" mainproduct="true">
</speciesReference>
<speciesReference species="s14">
</speciesReference>
</listOfProducts>
<listOfModifiers>
<speciesReference species="s13" sboTerm="SBO:0000460" />
</listOfModifiers>
</reaction>
<reaction id="re88" reversible="false">
<listOfReactants>
<speciesReference species="s12" mainsubstract="true">
</speciesReference>
<speciesReference species="s4">
</speciesReference>
</listOfReactants>
<listOfProducts>
<speciesReference species="s41" mainproduct="true">
</speciesReference>
<speciesReference species="s3">
</speciesReference>
</listOfProducts>
<listOfModifiers>
<speciesReference species="s43" sboTerm="SBO:0000460" />
</listOfModifiers>
</reaction>
<reaction id="re89" reversible="false">
<listOfReactants>
<speciesReference species="s12" mainsubstract="true">
</speciesReference>
<speciesReference species="s55">
</speciesReference>
</listOfReactants>
<listOfProducts>
<speciesReference species="s53" mainproduct="true">
</speciesReference>
<speciesReference species="s34">
</speciesReference>
<speciesReference species="s55">
</speciesReference>
</listOfProducts>
<listOfModifiers>
<speciesReference species="s54" sboTerm="SBO:0000460" />
</listOfModifiers>
</reaction>
<reaction id="re90" reversible="false">
<listOfReactants>
<speciesReference species="s15" mainsubstract="true">
</speciesReference>
<speciesReference species="s4">
</speciesReference>
</listOfReactants>
<listOfProducts>
<speciesReference species="s16" mainproduct="true">
</speciesReference>
<speciesReference species="s3">
</speciesReference>
</listOfProducts>
<listOfModifiers>
<speciesReference species="s17" sboTerm="SBO:0000460" />
</listOfModifiers>
</reaction>
<reaction id="re91" reversible="false">
<listOfReactants>
<speciesReference species="s16" mainsubstract="true">
</speciesReference>
<speciesReference species="s4">
</speciesReference>
</listOfReactants>
<listOfProducts>
<speciesReference species="s18" mainproduct="true">
</speciesReference>
<speciesReference species="s3">
</speciesReference>
</listOfProducts>
<listOfModifiers>
<speciesReference species="s17" sboTerm="SBO:0000460" />
</listOfModifiers>
</reaction>
<reaction id="re92" reversible="false">
<listOfReactants>
<speciesReference species="s16" mainsubstract="true">
</speciesReference>
</listOfReactants>
<listOfProducts>
<speciesReference species="s19" mainproduct="true">
</speciesReference>
</listOfProducts>
<listOfModifiers>
<speciesReference species="s20" sboTerm="SBO:0000460" />
</listOfModifiers>
</reaction>
<reaction id="re93" reversible="false">
<listOfReactants>
<speciesReference species="s18" mainsubstract="true">
</speciesReference>
<speciesReference species="s30">
</speciesReference>
</listOfReactants>
<listOfProducts>
<speciesReference species="s29" mainproduct="true">
</speciesReference>
</listOfProducts>
<listOfModifiers>
<speciesReference species="s83" sboTerm="SBO:0000460" />
</listOfModifiers>
</reaction>
<reaction id="re94" reversible="false">
<listOfReactants>
<speciesReference species="s19" mainsubstract="true">
</speciesReference>
</listOfReactants>
<listOfProducts>
<speciesReference species="s21" mainproduct="true">
</speciesReference>
</listOfProducts>
<listOfModifiers>
<speciesReference species="s22" sboTerm="SBO:0000460" />
</listOfModifiers>
</reaction>
<reaction id="re95" reversible="false">
<listOfReactants>
<speciesReference species="s19" mainsubstract="true">
</speciesReference>
<speciesReference species="s27">
</speciesReference>
</listOfReactants>
<listOfProducts>
<speciesReference species="s25" mainproduct="true">
</speciesReference>
<speciesReference species="s28">
</speciesReference>
</listOfProducts>
<listOfModifiers>
<speciesReference species="s26" sboTerm="SBO:0000460" />
</listOfModifiers>
</reaction>
<reaction id="re96" reversible="false">
<listOfReactants>
<speciesReference species="s21" mainsubstract="true">
</speciesReference>
<speciesReference species="s24">
</speciesReference>
</listOfReactants>
<listOfProducts>
<speciesReference species="s16" mainproduct="true">
</speciesReference>
<speciesReference species="s24">
</speciesReference>
</listOfProducts>
<listOfModifiers>
<speciesReference species="s23" sboTerm="SBO:0000460" />
</listOfModifiers>
</reaction>
<reaction id="re97" reversible="false">
<listOfReactants>
<speciesReference species="s31" mainsubstract="true">
</speciesReference>
<speciesReference species="s3">
</speciesReference>
</listOfReactants>
<listOfProducts>
<speciesReference species="s56" mainproduct="true">
</speciesReference>
<speciesReference species="s4">
</speciesReference>
</listOfProducts>
<listOfModifiers>
<speciesReference species="s32" sboTerm="SBO:0000460" />
</listOfModifiers>
</reaction>
<reaction id="re98" reversible="false">
<listOfReactants>
<speciesReference species="s31" mainsubstract="true">
</speciesReference>
<speciesReference species="s3">
</speciesReference>
</listOfReactants>
<listOfProducts>
<speciesReference species="s56" mainproduct="true">
</speciesReference>
<speciesReference species="s4">
</speciesReference>
</listOfProducts>
<listOfModifiers>
<speciesReference species="s52" sboTerm="SBO:0000460" />
</listOfModifiers>
</reaction>
<reaction id="re99" reversible="false">
<listOfReactants>
<speciesReference species="s35" mainsubstract="true">
</speciesReference>
<speciesReference species="s39">
</speciesReference>
</listOfReactants>
<listOfProducts>
<speciesReference species="s37" mainproduct="true">
</speciesReference>
<speciesReference species="s12">
</speciesReference>
</listOfProducts>
<listOfModifiers>
<speciesReference species="s38" sboTerm="SBO:0000460" />
</listOfModifiers>
</reaction>
<reaction id="re100" reversible="false">
<listOfReactants>
<speciesReference species="s37" mainsubstract="true">
</speciesReference>
<speciesReference species="s4">
</speciesReference>
</listOfReactants>
<listOfProducts>
<speciesReference species="s51" mainproduct="true">
</speciesReference>
<speciesReference species="s3">
</speciesReference>
</listOfProducts>
<listOfModifiers>
<speciesReference species="s52" sboTerm="SBO:0000460" />
</listOfModifiers>
</reaction>
<reaction id="re101" reversible="false">
<listOfReactants>
<speciesReference species="s40" mainsubstract="true">
</speciesReference>
</listOfReactants>
<listOfProducts>
<speciesReference species="s41" mainproduct="true">
</speciesReference>
</listOfProducts>
<listOfModifiers>
<speciesReference species="s42" sboTerm="SBO:0000460" />
</listOfModifiers>
</reaction>
<reaction id="re102" reversible="false">
<listOfReactants>
<speciesReference species="s41" mainsubstract="true">
</speciesReference>
<speciesReference species="s45">
</speciesReference>
</listOfReactants>
<listOfProducts>
<speciesReference species="s12" mainproduct="true">
</speciesReference>
<speciesReference species="s66">
</speciesReference>
</listOfProducts>
<listOfModifiers>
<speciesReference species="s44" sboTerm="SBO:0000460" />
</listOfModifiers>
</reaction>
<reaction id="re103" reversible="false">
<listOfReactants>
<speciesReference species="s41" mainsubstract="true">
</speciesReference>
<speciesReference species="s4">
</speciesReference>
</listOfReactants>
<listOfProducts>
<speciesReference species="s46" mainproduct="true">
</speciesReference>
<speciesReference species="s3">
</speciesReference>
</listOfProducts>
<listOfModifiers>
<speciesReference species="s47" sboTerm="SBO:0000460" />
</listOfModifiers>
</reaction>
<reaction id="re104" reversible="false">
<listOfReactants>
<speciesReference species="s48" mainsubstract="true">
</speciesReference>
<speciesReference species="s4">
</speciesReference>
</listOfReactants>
<listOfProducts>
<speciesReference species="s50" mainproduct="true">
</speciesReference>
<speciesReference species="s3">
</speciesReference>
</listOfProducts>
<listOfModifiers>
<speciesReference species="s83" sboTerm="SBO:0000460" />
</listOfModifiers>
</reaction>
<reaction id="re105" reversible="false">
<listOfReactants>
<speciesReference species="s53" mainsubstract="true">
</speciesReference>
<speciesReference species="s7">
</speciesReference>
</listOfReactants>
<listOfProducts>
<speciesReference species="s56" mainproduct="true">
</speciesReference>
<speciesReference species="s6">
</speciesReference>
</listOfProducts>
<listOfModifiers>
<speciesReference species="s52" sboTerm="SBO:0000460" />
</listOfModifiers>
</reaction>
<reaction id="re106" reversible="false">
<listOfReactants>
<speciesReference species="s56" mainsubstract="true">
</speciesReference>
</listOfReactants>
<listOfProducts>
<speciesReference species="s12" mainproduct="true">
</speciesReference>
<speciesReference species="s34">
</speciesReference>
</listOfProducts>
<listOfModifiers>
<speciesReference species="s33" sboTerm="SBO:0000460" />
</listOfModifiers>
</reaction>
<reaction id="re107" reversible="false">
<listOfReactants>
<speciesReference species="s56" mainsubstract="true">
</speciesReference>
<speciesReference species="s3">
</speciesReference>
</listOfReactants>
<listOfProducts>
<speciesReference species="s35" mainproduct="true">
</speciesReference>
<speciesReference species="s4">
</speciesReference>
</listOfProducts>
<listOfModifiers>
<speciesReference species="s36" sboTerm="SBO:0000460" />
</listOfModifiers>
</reaction>
<reaction id="re108" reversible="false">
<listOfReactants>
<speciesReference species="s6" mainsubstract="true">
</speciesReference>
<speciesReference species="s4">
</speciesReference>
</listOfReactants>
<listOfProducts>
<speciesReference species="s7" mainproduct="true">
</speciesReference>
<speciesReference species="s3">
</speciesReference>
</listOfProducts>
<listOfModifiers>
<speciesReference species="s57" sboTerm="SBO:0000460" />
</listOfModifiers>
</reaction>
<reaction id="re109" reversible="false">
<listOfReactants>
<speciesReference species="s48" mainsubstract="true">
</speciesReference>
<speciesReference species="s4">
</speciesReference>
</listOfReactants>
<listOfProducts>
<speciesReference species="s50" mainproduct="true">
</speciesReference>
<speciesReference species="s3">
</speciesReference>
</listOfProducts>
<listOfModifiers>
<speciesReference species="s83" sboTerm="SBO:0000460" />
</listOfModifiers>
</reaction>
<reaction id="re110" reversible="false">
<listOfReactants>
<speciesReference species="s60" mainsubstract="true">
</speciesReference>
<speciesReference species="s28">
</speciesReference>
</listOfReactants>
<listOfProducts>
<speciesReference species="s61" mainproduct="true">
</speciesReference>
<speciesReference species="s27">
</speciesReference>
</listOfProducts>
<listOfModifiers>
<speciesReference species="s75" sboTerm="SBO:0000460" />
</listOfModifiers>
</reaction>
<reaction id="re111" reversible="true">
<listOfReactants>
<speciesReference species="s61" mainsubstract="true">
</speciesReference>
</listOfReactants>
<listOfProducts>
<speciesReference species="s59" mainproduct="true">
</speciesReference>
<speciesReference species="s64">
</speciesReference>
</listOfProducts>
<listOfModifiers>
<speciesReference species="s58" sboTerm="SBO:0000460" />
</listOfModifiers>
</reaction>
<reaction id="re112" reversible="true">
<listOfReactants>
<speciesReference species="s62" mainsubstract="true">
</speciesReference>
</listOfReactants>
<listOfProducts>
<speciesReference species="s60" mainproduct="true">
</speciesReference>
</listOfProducts>
<listOfModifiers>
<speciesReference species="s63" sboTerm="SBO:0000460" />
</listOfModifiers>
</reaction>
<reaction id="re113" reversible="false">
<listOfReactants>
<speciesReference species="s1" mainsubstract="true">
</speciesReference>
<speciesReference species="s28">
</speciesReference>
</listOfReactants>
<listOfProducts>
<speciesReference species="s62" mainproduct="true">
</speciesReference>
<speciesReference species="s27">
</speciesReference>
</listOfProducts>
<listOfModifiers>
<speciesReference species="s73" sboTerm="SBO:0000460" />
</listOfModifiers>
</reaction>
<reaction id="re114" reversible="false">
<listOfReactants>
<speciesReference species="s1" mainsubstract="true">
</speciesReference>
<speciesReference species="s82">
</speciesReference>
</listOfReactants>
<listOfProducts>
<speciesReference species="s72" mainproduct="true">
</speciesReference>
<speciesReference species="s66">
</speciesReference>
</listOfProducts>
<listOfModifiers>
<speciesReference species="s65" sboTerm="SBO:0000460" />
</listOfModifiers>
</reaction>
<reaction id="re115" reversible="false">
<listOfReactants>
<speciesReference species="s66" mainsubstract="true">
</speciesReference>
<speciesReference species="s50">
</speciesReference>
</listOfReactants>
<listOfProducts>
<speciesReference species="s48" mainproduct="true">
</speciesReference>
</listOfProducts>
<listOfModifiers>
<speciesReference species="s49" sboTerm="SBO:0000460" />
</listOfModifiers>
</reaction>
<reaction id="re116" reversible="false">
<listOfReactants>
<speciesReference species="s66" mainsubstract="true">
</speciesReference>
<speciesReference species="s81">
</speciesReference>
</listOfReactants>
<listOfProducts>
<speciesReference species="s80" mainproduct="true">
</speciesReference>
</listOfProducts>
<listOfModifiers>
<speciesReference species="s49" sboTerm="SBO:0000460" />
</listOfModifiers>
</reaction>
<reaction id="re117" reversible="false">
<listOfReactants>
<speciesReference species="s67" mainsubstract="true">
</speciesReference>
<speciesReference species="s27">
</speciesReference>
</listOfReactants>
<listOfProducts>
<speciesReference species="s12" mainproduct="true">
</speciesReference>
<speciesReference species="s28">
</speciesReference>
</listOfProducts>
<listOfModifiers>
<speciesReference species="s68" sboTerm="SBO:0000460" />
</listOfModifiers>
</reaction>
<reaction id="re118" reversible="false">
<listOfReactants>
<speciesReference species="s56" mainsubstract="true">
</speciesReference>
<speciesReference species="s3">
</speciesReference>
</listOfReactants>
<listOfProducts>
<speciesReference species="s53" mainproduct="true">
</speciesReference>
<speciesReference species="s4">
</speciesReference>
</listOfProducts>
<listOfModifiers>
<speciesReference species="s52" sboTerm="SBO:0000460" />
</listOfModifiers>
</reaction>
<reaction id="re119" reversible="false">
<listOfReactants>
<speciesReference species="s70" mainsubstract="true">
</speciesReference>
<speciesReference species="s28">
</speciesReference>
</listOfReactants>
<listOfProducts>
<speciesReference species="s60" mainproduct="true">
</speciesReference>
<speciesReference species="s27">
</speciesReference>
</listOfProducts>
<listOfModifiers>
<speciesReference species="s73" sboTerm="SBO:0000460" />
</listOfModifiers>
</reaction>
<reaction id="re120" reversible="false">
<listOfReactants>
<speciesReference species="s72" mainsubstract="true">
</speciesReference>
</listOfReactants>
<listOfProducts>
<speciesReference species="s8" mainproduct="true">
</speciesReference>
</listOfProducts>
<listOfModifiers>
<speciesReference species="s9" sboTerm="SBO:0000460" />
</listOfModifiers>
</reaction>
<reaction id="re121" reversible="false">
<listOfReactants>
<speciesReference species="s41" mainsubstract="true">
</speciesReference>
</listOfReactants>
<listOfProducts>
<speciesReference species="s12" mainproduct="true">
</speciesReference>
<speciesReference species="s66">
</speciesReference>
</listOfProducts>
<listOfModifiers>
<speciesReference species="s44" sboTerm="SBO:0000460" />
</listOfModifiers>
</reaction>
<reaction id="re122" reversible="false">
<listOfReactants>
<speciesReference species="s74" mainsubstract="true">
</speciesReference>
</listOfReactants>
<listOfProducts>
<speciesReference species="s1" mainproduct="true">
</speciesReference>
<speciesReference species="s71">
</speciesReference>
</listOfProducts>
<listOfModifiers>
<speciesReference species="s69" sboTerm="SBO:0000460" />
</listOfModifiers>
</reaction>
<reaction id="re123" reversible="false">
<listOfReactants>
<speciesReference species="s12" mainsubstract="true">
</speciesReference>
</listOfReactants>
<listOfProducts>
<speciesReference species="s56" mainproduct="true">
</speciesReference>
<speciesReference species="s34">
</speciesReference>
</listOfProducts>
<listOfModifiers>
<speciesReference species="s33" sboTerm="SBO:0000460" />
</listOfModifiers>
</reaction>
<reaction id="re124" reversible="false">
<listOfReactants>
<speciesReference species="s76" mainsubstract="true">
</speciesReference>
<speciesReference species="s4">
</speciesReference>
</listOfReactants>
<listOfProducts>
<speciesReference species="s77" mainproduct="true">
</speciesReference>
<speciesReference species="s3">
</speciesReference>
</listOfProducts>
<listOfModifiers>
<speciesReference species="s32" sboTerm="SBO:0000460" />
</listOfModifiers>
</reaction>
<reaction id="re125" reversible="false">
<listOfReactants>
<speciesReference species="s77" mainsubstract="true">
</speciesReference>
</listOfReactants>
<listOfProducts>
<speciesReference species="s66" mainproduct="true">
</speciesReference>
<speciesReference species="s79">
</speciesReference>
</listOfProducts>
<listOfModifiers>
<speciesReference species="s78" sboTerm="SBO:0000460" />
</listOfModifiers>
</reaction>
<reaction id="re126" reversible="false">
<listOfReactants>
<speciesReference species="s66" mainsubstract="true">
</speciesReference>
<speciesReference species="s81">
</speciesReference>
</listOfReactants>
<listOfProducts>
<speciesReference species="s80" mainproduct="true">
</speciesReference>
</listOfProducts>
<listOfModifiers>
<speciesReference species="s49" sboTerm="SBO:0000460" />
</listOfModifiers>
</reaction>
<reaction id="re127" reversible="false">
<listOfReactants>
<speciesReference species="s66" mainsubstract="true">
</speciesReference>
<speciesReference species="s50">
</speciesReference>
</listOfReactants>
<listOfProducts>
<speciesReference species="s48" mainproduct="true">
</speciesReference>
</listOfProducts>
<listOfModifiers>
<speciesReference species="s49" sboTerm="SBO:0000460" />
</listOfModifiers>
</reaction>
</listOfReactions>
</model>
</sbml>
