# Supplementary material for: Computer‐aided biochemical programming of synthetic microreactors as diagnostic devices
Source: Mol Syst Biol. 2018 Apr 26;14(4):e7845. doi: 10.15252/msb.20177845 (PMC5917673; doi:10.15252/msb.20177845)
Supplement: Supplementary file 3 — Code EV1–EV4 [file MSB-14-e7845-s003.zip › Computer_Code_EV[3].xml]

<?xml version="1.0" encoding="UTF-8"?>
<sbml xmlns="http://www.sbml.org/sbml/level2/version4" level="2" version="4">
<model id="LacOH">
<listOfUnitDefinitions>
<unitDefinition id="substance" name="substance">
<listOfUnits>
<unit kind="mole"/>
</listOfUnits>
</unitDefinition>
<unitDefinition id="volume" name="volume">
<listOfUnits>
<unit kind="litre"/>
</listOfUnits>
</unitDefinition>
<unitDefinition id="length" name="length">
<listOfUnits>
<unit kind="metre"/>
</listOfUnits>
</unitDefinition>
<unitDefinition id="time" name="time">
<listOfUnits>
<unit kind="second"/>
</listOfUnits>
</unitDefinition>
</listOfUnitDefinitions>
<annotation>
<netdraw:network nb_nodes="15" nb_comp="1" align="2" x="26" y="10">
	<netdraw:comp id="1" type="8" x="51" y="0" width="913" height="441" color="4" label="" user_data="{80:40+0+0+0}"/>
	<netdraw:node id="2" nb_arcs="1" x="228" y="82" color="0" bg_color="3" type="13" label="<76F>EtOH" />
	<netdraw:node id="3" nb_arcs="0" x="806" y="82" color="0" bg_color="84" type="13" label="acetaldehyde" />
	<netdraw:node id="4" nb_arcs="1" x="492" y="33" color="0" bg_color="247" type="9" label="Alcohol dehydrogenase" user_data="252.5 uM" />
	<netdraw:node id="5" nb_arcs="1" x="502" y="320" color="0" bg_color="247" type="9" label="Lactate Oxidase" user_data="0.55 uM" />
	<netdraw:node id="6" nb_arcs="1" x="755" y="367" color="0" bg_color="180" type="13" label="H_{<77F>2}<76F>O_{<77F>2}" />
	<netdraw:node id="7" nb_arcs="1" x="755" y="244" color="0" bg_color="68" type="13" label="<76F>ABTSox" />
	<netdraw:node id="8" nb_arcs="1" x="247" y="241" color="0" bg_color="53" type="13" label="ABTS" user_data="10 uM" />
	<netdraw:node id="9" nb_arcs="1" x="858" y="310" color="0" bg_color="247" type="9" label="Peroxidase" user_data="0.35 uM" />
	<netdraw:node id="10" nb_arcs="1" x="239" y="367" color="0" bg_color="3" type="13" label="Lactate" />
	<netdraw:node id="11" nb_arcs="1" x="632" y="409" color="0" bg_color="92" type="13" label="Pyruvate" />
	<netdraw:node id="12" nb_arcs="2" x="347" y="160" color="0" bg_color="48" type="13" label="NAD" user_data="1 mM" />
	<netdraw:node id="13" nb_arcs="2" x="646" y="160" color="0" bg_color="180" type="13" label="NADH" />
	<netdraw:node id="14" nb_arcs="0" x="143" y="40" color="0" bg_color="7" type="0" label="<73F>LacOH" />
	<netdraw:node id="15" nb_arcs="0" x="414" y="262" color="0" bg_color="7" type="0" label="<69F><4C>0.18 mM" />
	<netdraw:node id="16" nb_arcs="0" x="17" y="36" color="0" bg_color="7" type="0" label="<72F><0C>B" />
	<netdraw:arc id="17" color="0" type="272" thickness="2" src_id="2" dst_id="3" label="<69F><4C>2.46 mM" residu="308  " />
	<netdraw:arc id="18" color="0" type="32" thickness="2" src_id="4" dst_id="17" />
	<netdraw:arc id="20" color="0" type="272" thickness="2" src_id="6" dst_id="7" />
	<netdraw:arc id="21" color="0" type="272" thickness="2" src_id="7" dst_id="8" label="0.1 mM  " residu="100" />
	<netdraw:arc id="22" color="0" type="1024" thickness="2" src_id="8" dst_id="20" />
	<netdraw:arc id="23" color="0" type="32" thickness="2" src_id="9" dst_id="20" />
	<netdraw:arc id="24" color="0" type="272" thickness="2" src_id="10" dst_id="6" label="0.2 mM" residu="238.3  " />
	<netdraw:arc id="25" color="0" type="513" thickness="2" src_id="11" dst_id="24" label="238.3" />
	<netdraw:arc id="26" color="0" type="1024" thickness="2" src_id="12" dst_id="17" label="10 uM" />
	<netdraw:arc id="27" color="0" type="513" thickness="2" src_id="12" dst_id="21" label="100" />
	<netdraw:arc id="28" color="0" type="513" thickness="2" src_id="13" dst_id="17" label="308" />
	<netdraw:arc id="29" color="0" type="1024" thickness="2" src_id="13" dst_id="21" label="0.1 mM" />
	<netdraw:arc id="19" color="0" type="32" thickness="2" src_id="5" dst_id="24" />
</netdraw:network>
</annotation>
<listOfCompartments>
<compartment id="default" size="1" units="volume">
</compartment>
<compartment id="c1" name="" outside="default" size="1" units="volume">
</compartment>
</listOfCompartments>
<listOfSpecies>
<species id="s2" name="EtOH" compartment="c1">
</species>
<species id="s3" name="acetaldehyde" compartment="c1">
</species>
<species id="s4" name="Alcohol dehydrogenase" compartment="c1">
</species>
<species id="s5" name="Lactate Oxidase" compartment="c1">
</species>
<species id="s6" name="H_{2}O_{2}" compartment="c1">
</species>
<species id="s7" name="ABTSox" compartment="c1">
</species>
<species id="s8" name="ABTS" compartment="c1">
</species>
<species id="s9" name="Peroxidase" compartment="c1">
</species>
<species id="s10" name="Lactate" compartment="c1">
</species>
<species id="s11" name="Pyruvate" compartment="c1">
</species>
<species id="s12" name="NAD" compartment="c1">
</species>
<species id="s13" name="NADH" compartment="c1">
</species>
<species id="s14" name="LacOH" compartment="c1">
</species>
<species id="s15" name="0.18 mM" compartment="c1">
</species>
<species id="s16" name="B" compartment="default">
</species>
</listOfSpecies>
<listOfReactions>
<reaction id="re17" reversible="false">
<listOfReactants>
<speciesReference species="s2" mainsubstract="true">
</speciesReference>
<speciesReference species="s12">
</speciesReference>
</listOfReactants>
<listOfProducts>
<speciesReference species="s3" mainproduct="true">
</speciesReference>
<speciesReference species="s13">
</speciesReference>
</listOfProducts>
<listOfModifiers>
<speciesReference species="s4" sboTerm="SBO:0000460" />
</listOfModifiers>
</reaction>
<reaction id="re18" reversible="false">
<listOfReactants>
<speciesReference species="s6" mainsubstract="true">
</speciesReference>
<speciesReference species="s8">
</speciesReference>
</listOfReactants>
<listOfProducts>
<speciesReference species="s7" mainproduct="true">
</speciesReference>
</listOfProducts>
<listOfModifiers>
<speciesReference species="s9" sboTerm="SBO:0000460" />
</listOfModifiers>
</reaction>
<reaction id="re19" reversible="false">
<listOfReactants>
<speciesReference species="s7" mainsubstract="true">
</speciesReference>
<speciesReference species="s13">
</speciesReference>
</listOfReactants>
<listOfProducts>
<speciesReference species="s8" mainproduct="true">
</speciesReference>
<speciesReference species="s12">
</speciesReference>
</listOfProducts>
</reaction>
<reaction id="re20" reversible="false">
<listOfReactants>
<speciesReference species="s10" mainsubstract="true">
</speciesReference>
</listOfReactants>
<listOfProducts>
<speciesReference species="s6" mainproduct="true">
</speciesReference>
<speciesReference species="s11">
</speciesReference>
</listOfProducts>
<listOfModifiers>
<speciesReference species="s5" sboTerm="SBO:0000460" />
</listOfModifiers>
</reaction>
</listOfReactions>
</model>
</sbml>
