# Supplementary material for: Computer‐aided biochemical programming of synthetic microreactors as diagnostic devices
Source: Mol Syst Biol. 2018 Apr 26;14(4):e7845. doi: 10.15252/msb.20177845 (PMC5917673; doi:10.15252/msb.20177845)
Supplement: Supplementary file 3 — Code EV1–EV4 [file MSB-14-e7845-s003.zip › Computer_Code_EV[4].xml]

<?xml version="1.0" encoding="UTF-8"?>
<sbml xmlns="http://www.sbml.org/sbml/level2/version4" level="2" version="4">
<model id="GluNox">
<listOfUnitDefinitions>
<unitDefinition id="substance" name="substance">
<listOfUnits>
<unit kind="mole"/>
</listOfUnits>
</unitDefinition>
<unitDefinition id="volume" name="volume">
<listOfUnits>
<unit kind="litre"/>
</listOfUnits>
</unitDefinition>
<unitDefinition id="length" name="length">
<listOfUnits>
<unit kind="metre"/>
</listOfUnits>
</unitDefinition>
<unitDefinition id="time" name="time">
<listOfUnits>
<unit kind="second"/>
</listOfUnits>
</unitDefinition>
</listOfUnitDefinitions>
<annotation>
<netdraw:network nb_nodes="17" nb_comp="1" align="2" x="26" y="10">
	<netdraw:comp id="1" type="8" x="50" y="0" width="913" height="441" color="4" label="" user_data="{80:40+0+0+0}"/>
	<netdraw:node id="2" nb_arcs="3" x="432" y="168" color="0" bg_color="51" type="13" label="<76F>NAD" user_data="1 mM" />
	<netdraw:node id="3" nb_arcs="3" x="204" y="168" color="0" bg_color="180" type="13" label="NADH" />
	<netdraw:node id="4" nb_arcs="1" x="337" y="32" color="0" bg_color="247" type="9" label="glucose-1-dehydrogenase" user_data="0.21uM" />
	<netdraw:node id="5" nb_arcs="0" x="150" y="84" color="0" bg_color="115" type="13" label="gluconolacrone" />
	<netdraw:node id="6" nb_arcs="1" x="490" y="84" color="0" bg_color="3" type="13" label="glucose" />
	<netdraw:node id="7" nb_arcs="1" x="116" y="301" color="0" bg_color="3" type="13" label="NO_{3}^{}" user_data="10 mM" />
	<netdraw:node id="8" nb_arcs="1" x="339" y="301" color="0" bg_color="7" type="13" label="NO_{2}^{}" user_data="10 mM" />
	<netdraw:node id="9" nb_arcs="4" x="624" y="301" color="0" bg_color="7" type="13" label="NO" user_data="10 mM" />
	<netdraw:node id="10" nb_arcs="2" x="347" y="381" color="0" bg_color="247" type="9" label="Nitrate reductase" user_data="0.21uM" />
	<netdraw:node id="11" nb_arcs="1" x="551" y="244" color="0" bg_color="53" type="13" label="O_{2}" user_data="10 mM" />
	<netdraw:node id="12" nb_arcs="0" x="888" y="301" color="0" bg_color="92" type="13" label=" DAF* " user_data="10 mM" />
	<netdraw:node id="13" nb_arcs="2" x="786" y="172" color="0" bg_color="53" type="13" label="DAF" user_data="10 mM" />
	<netdraw:node id="14" nb_arcs="1" x="624" y="88" color="0" bg_color="7" type="13" label="NO_{2b}" user_data="10 mM" />
	<netdraw:node id="15" nb_arcs="1" x="888" y="88" color="0" bg_color="7" type="13" label="N_{2}O_{3}^{}" user_data="10 mM" />
	<netdraw:node id="16" nb_arcs="0" x="624" y="406" color="0" bg_color="7" type="13" label="volatNO" user_data="10 mM" />
	<netdraw:node id="17" nb_arcs="0" x="144" y="36" color="0" bg_color="7" type="0" label="<73F>GluNOx" />
	<netdraw:node id="18" nb_arcs="0" x="16" y="24" color="0" bg_color="7" type="0" label="<72F>C" />
	<netdraw:arc id="26" color="0" type="272" thickness="2" src_id="6" dst_id="5" label="<69F><4C>0.86 mM" residu="400" />
	<netdraw:arc id="27" color="0" type="272" thickness="2" src_id="7" dst_id="8" label="15 uM" residu="210" />
	<netdraw:arc id="28" color="0" type="272" thickness="2" src_id="8" dst_id="9" label="7.4 uM" residu="2" />
	<netdraw:arc id="29" color="0" type="272" thickness="2" src_id="9" dst_id="14" label="1 uM" residu="2" />
	<netdraw:arc id="30" color="0" type="272" thickness="2" src_id="9" dst_id="12" label="1 uM" residu="6.28" />
	<netdraw:arc id="31" color="0" type="272" thickness="2" src_id="9" dst_id="16" residu="1.9 e-3" />
	<netdraw:arc id="33" color="0" type="32" thickness="2" src_id="10" dst_id="27" />
	<netdraw:arc id="34" color="0" type="32" thickness="2" src_id="10" dst_id="28" />
	<netdraw:arc id="35" color="0" type="1024" thickness="2" src_id="11" dst_id="29" label="1 uM" />
	<netdraw:arc id="36" color="0" type="1024" thickness="2" src_id="13" dst_id="30" label="1 uM" />
	<netdraw:arc id="38" color="0" type="272" thickness="2" src_id="14" dst_id="15" label="1 uM" residu="2000" />
	<netdraw:arc id="39" color="0" type="272" thickness="2" src_id="15" dst_id="12" label="1 uM" residu="2000" />
	<netdraw:arc id="19" color="0" type="1024" thickness="2" src_id="2" dst_id="26" label="80 mM" />
	<netdraw:arc id="20" color="0" type="513" thickness="2" src_id="2" dst_id="27" label="210" />
	<netdraw:arc id="21" color="0" type="513" thickness="2" src_id="2" dst_id="28" label="2" />
	<netdraw:arc id="22" color="0" type="513" thickness="2" src_id="3" dst_id="26" label="200" />
	<netdraw:arc id="23" color="0" type="1024" thickness="2" src_id="3" dst_id="28" label="4 uM" />
	<netdraw:arc id="24" color="0" type="1024" thickness="2" src_id="3" dst_id="27" label="4 uM" />
	<netdraw:arc id="25" color="0" type="32" thickness="2" src_id="4" dst_id="26" />
	<netdraw:arc id="32" color="0" type="1024" thickness="2" src_id="9" dst_id="38" label="1 uM" />
	<netdraw:arc id="37" color="0" type="1024" thickness="2" src_id="13" dst_id="39" label="1 uM" />
</netdraw:network>
</annotation>
<listOfCompartments>
<compartment id="default" size="1" units="volume">
</compartment>
<compartment id="c1" name="" outside="default" size="1" units="volume">
</compartment>
</listOfCompartments>
<listOfSpecies>
<species id="s2" name="NAD" compartment="c1">
</species>
<species id="s3" name="NADH" compartment="c1">
</species>
<species id="s4" name="glucose-1-dehydrogenase" compartment="c1">
</species>
<species id="s5" name="gluconolacrone" compartment="c1">
</species>
<species id="s6" name="glucose" compartment="c1">
</species>
<species id="s7" name="NO_{3}^{}" compartment="c1">
</species>
<species id="s8" name="NO_{2}^{}" compartment="c1">
</species>
<species id="s9" name="NO" compartment="c1">
</species>
<species id="s10" name="Nitrate reductase" compartment="c1">
</species>
<species id="s11" name="O_{2}" compartment="c1">
</species>
<species id="s12" name=" DAF* " compartment="c1">
</species>
<species id="s13" name="DAF" compartment="c1">
</species>
<species id="s14" name="NO_{2b}" compartment="c1">
</species>
<species id="s15" name="N_{2}O_{3}^{}" compartment="c1">
</species>
<species id="s16" name="volatNO" compartment="c1">
</species>
<species id="s17" name="GluNOx" compartment="c1">
</species>
<species id="s18" name="C" compartment="default">
</species>
</listOfSpecies>
<listOfReactions>
<reaction id="re19" reversible="false">
<listOfReactants>
<speciesReference species="s6" mainsubstract="true">
</speciesReference>
<speciesReference species="s2">
</speciesReference>
</listOfReactants>
<listOfProducts>
<speciesReference species="s5" mainproduct="true">
</speciesReference>
<speciesReference species="s3">
</speciesReference>
</listOfProducts>
<listOfModifiers>
<speciesReference species="s4" sboTerm="SBO:0000460" />
</listOfModifiers>
</reaction>
<reaction id="re20" reversible="false">
<listOfReactants>
<speciesReference species="s7" mainsubstract="true">
</speciesReference>
<speciesReference species="s3">
</speciesReference>
</listOfReactants>
<listOfProducts>
<speciesReference species="s8" mainproduct="true">
</speciesReference>
<speciesReference species="s2">
</speciesReference>
</listOfProducts>
<listOfModifiers>
<speciesReference species="s10" sboTerm="SBO:0000460" />
</listOfModifiers>
</reaction>
<reaction id="re21" reversible="false">
<listOfReactants>
<speciesReference species="s8" mainsubstract="true">
</speciesReference>
<speciesReference species="s3">
</speciesReference>
</listOfReactants>
<listOfProducts>
<speciesReference species="s9" mainproduct="true">
</speciesReference>
<speciesReference species="s2">
</speciesReference>
</listOfProducts>
<listOfModifiers>
<speciesReference species="s10" sboTerm="SBO:0000460" />
</listOfModifiers>
</reaction>
<reaction id="re22" reversible="false">
<listOfReactants>
<speciesReference species="s9" mainsubstract="true">
</speciesReference>
<speciesReference species="s11">
</speciesReference>
</listOfReactants>
<listOfProducts>
<speciesReference species="s14" mainproduct="true">
</speciesReference>
</listOfProducts>
</reaction>
<reaction id="re23" reversible="false">
<listOfReactants>
<speciesReference species="s9" mainsubstract="true">
</speciesReference>
<speciesReference species="s13">
</speciesReference>
</listOfReactants>
<listOfProducts>
<speciesReference species="s12" mainproduct="true">
</speciesReference>
</listOfProducts>
</reaction>
<reaction id="re24" reversible="false">
<listOfReactants>
<speciesReference species="s9" mainsubstract="true">
</speciesReference>
</listOfReactants>
<listOfProducts>
<speciesReference species="s16" mainproduct="true">
</speciesReference>
</listOfProducts>
</reaction>
<reaction id="re25" reversible="false">
<listOfReactants>
<speciesReference species="s14" mainsubstract="true">
</speciesReference>
<speciesReference species="s9">
</speciesReference>
</listOfReactants>
<listOfProducts>
<speciesReference species="s15" mainproduct="true">
</speciesReference>
</listOfProducts>
</reaction>
<reaction id="re26" reversible="false">
<listOfReactants>
<speciesReference species="s15" mainsubstract="true">
</speciesReference>
<speciesReference species="s13">
</speciesReference>
</listOfReactants>
<listOfProducts>
<speciesReference species="s12" mainproduct="true">
</speciesReference>
</listOfProducts>
</reaction>
</listOfReactions>
</model>
</sbml>
