# Supplementary material for: Computer‐aided biochemical programming of synthetic microreactors as diagnostic devices
Source: Mol Syst Biol. 2018 Apr 26;14(4):e7845. doi: 10.15252/msb.20177845 (PMC5917673; doi:10.15252/msb.20177845)
Supplement: Supplementary file 3 — Code EV1–EV4 [file MSB-14-e7845-s003.zip › README.txt]

This archive contains SBML files corresponding to the synthetic biochemical logic circuits described in this study:
Computer Code EV[1]: Input natural metabolic network mined for biochemical logic implementations. Multiple metabolic networks were obtained from the BRENDA database (i.e. acetate fermentation, glycolysis, propanol degradation, disaccharide metabolism, ethanol fermentation, lactate fermentation, L-lactaldehyde degradation, methane metabolism, non-pathway related, NAD metabolism, Entner Doudoroff pathway, Nitrate assimilation, as well as non-pathway related peroxidase catalyzed reactions, https://www.brenda-enzymes.org/search_result.php?a=200 ) and merged using Silicell Maker 
Computer Code EV[2]: GluOne biochemical circuit
Computer Code EV[3]: LacOH biochemical circuit
Computer Code EV[4]: GluNOx biochemical circuit

The following software developped by Patrick Amar (LRI, France), can be downloaded and used to run simulations and visualize them:

Silicell Maker software suite https://silicellmaker.lri.fr/
HSIM https://www.lri.fr/~pa/Hsim/

Alternatively, various software such as CellDesigner (http://www.celldesigner.org/) can be used to visualize and run the code.
