# Supplementary material for: Computer‐aided biochemical programming of synthetic microreactors as diagnostic devices
Source: Mol Syst Biol. 2018 Apr 26;14(4):e7845. doi: 10.15252/msb.20177845 (PMC5917673; doi:10.15252/msb.20177845)
Supplement: Supplementary file 4 — Code EV5–EV7 [file MSB-14-e7845-s004.zip]

Archive with 4 entries (4 files):
- Computer_Code_EV[5].bc
- Computer_Code_EV[6].bc
- Computer_Code_EV[7].bc
- README.txt
