# Supplementary material for: Computer‐aided biochemical programming of synthetic microreactors as diagnostic devices
Source: Mol Syst Biol. 2018 Apr 26;14(4):e7845. doi: 10.15252/msb.20177845 (PMC5917673; doi:10.15252/msb.20177845)
Supplement: Supplementary file 4 — Code EV5–EV7 [file MSB-14-e7845-s004.zip › Computer_Code_EV[5].bc]

parameter (k1, 1.15157e-005).
parameter (k2, 24).
parameter (k3, 7.77313e-006).
parameter (k4, 1).
parameter (k5, 240).
parameter (k6, 2.91492e-009).
parameter (k7, 0.0009).
parameter (k8, 0.009).
parameter (k9, 5.82985e-008).
parameter (k10, 15).
parameter (k11, 150).
parameter (k12, 10000).
parameter (k13, 9.50049e-012).
parameter (k14, 0.033).
parameter (k15, 1.08824e-006).
parameter (k16, 0.07).
parameter (k17, 0.7).
parameter (k18, 0.33).
parameter (k19, 1.8077e-006).
parameter (k20, 40).
parameter (k21, 9.71641e-009).
parameter (k22, 20).
parameter (k23, 200).
parameter (k24, 400).
parameter (k25, 5e-3).
parameter (k26, 1e-2).

MA(k25) for glucoseext => glucose.
MA(k26) for acetoneext => acetone.

MA(k1) for HRP + H_2O_2 => Cia5.
MA(k2) for Cia5 => HRP + H_2O_2.
MA(k3) for Cia5 + resazurin => Cib5.
MA(k4) for Cib5 => Cia5 + resazurin.
MA(k5) for Cib5 => HRP + resorufin.
MA(k6) for HRP2 + NADH => Cf4.
MA(k7) for Cf4 => HRP2 + NADH.
MA(k8) for Cf4 => HRP2 + NADN.
MA(k9) for AO + isopropanol => Cf3.
MA(k10) for Cf3 => AO + isopropanol.
MA(k11) for Cf3 => Cio3 + H_2O_2.
MA(k12) for Cio3 => AO + HRP2.
MA(k13) for ADH + NADH => Cia2.
MA(k14) for Cia2 => ADH + NADH.
MA(k15) for Cia2 + acetone => Cib2.
MA(k16) for Cib2 => Cia2 + acetone.
MA(k17) for Cib2 => Cfa2 + NAD.
MA(k18) for Cfa2 => ADH + isopropanol.
MA(k19) for G_1DH + NAD => Cia1.
MA(k20) for Cia1 => G_1DH + NAD.
MA(k21) for Cia1 + glucose => Cib1.
MA(k22) for Cib1 => Cia1 + glucose.
MA(k23) for Cib1 => Cfa1 + NADH.
MA(k24) for Cfa1 => G_1DH + gluconolacrone.

present(glucose, 0).
present(gluconolacrone, 0).
present(G_1DH, c).
present(acetone, 0).
present(isopropanol, 0).
present(ADH, a).
present(NADH, 0).
present(NAD, f).
present(resazurin, 315338394).
present(resorufin, 0).
present(HRP, 6565).
present(H_2O_2, 0).
present(AO, b).
present(NADN, 0).
present(HRP2, 6565).
present(Cfa5, 0).
present(Cia5, 0).
present(Cib5, 0).
present(Cf4, 0).
present(Cf3, 0).
present(Cio3, 0).
present(Cfa2, 0).
present(Cia2, 0).
present(Cib2, 0).
present(Cfa1, 0).
present(Cia1, 0).

parameter(b, 175012).
parameter(c, 2232595).
parameter(a, 92078816).
parameter(f, 1576691971).

hide_molecules(?).
show_molecules({resorufin, NADH}).

present(glucoseext, d).
present(acetoneext, e).

parameter(d, 438319820).
parameter(e, 5360746).

% Plotting the result of the ODE simulation at 60minutes

numerical_simulation(3600).
plot.

% Trace analysis: extraction of thresholds (N and R) and swith time (T) at steady state (FG)
% Temporal specification of output concentration thresholds at steady state

validity_domain(F(G((Time>T) & (N > [NADH]) & ([resorufin] > R)))).

% LOCAL SENSITIVITY INDICES of all optimizable parameters with 0.5 variations

sensitivity([c,a,b,f],[0.5,0.5,0.5,0.5],F(G((N > [NADH]) & ([resorufin] > R))), [N,R], [10000000,1000000], 300).

% VISUALIZATION of most sensitive parameter landscape 

landscape([c,a],[(0,10000000),(0,100000000)],F(G((N > [NADH]) & ([resorufin] > R))), [N,R], [10000000,1000000], 10, 300, landG1DHADH).

% PARAMETER SEARCH

search_parameters_cmaes([c,a,b,f],[(0,10000000),(0,100000000),(0,10000000),(0,2000000000)],F(G((N > [NADH]) & ([resorufin] > R))), [N,R], [10000000,1000000],300).
