# Supplementary material for: Computer‐aided biochemical programming of synthetic microreactors as diagnostic devices
Source: Mol Syst Biol. 2018 Apr 26;14(4):e7845. doi: 10.15252/msb.20177845 (PMC5917673; doi:10.15252/msb.20177845)
Supplement: Supplementary file 4 — Code EV5–EV7 [file MSB-14-e7845-s004.zip › Computer_Code_EV[6].bc]

parameter (k1, 3.88656e-006).
parameter (k2, 10).
parameter (k3, 100).
parameter (k4, 4.63083e-006).
parameter (k5, 23.83).
parameter (k6, 238.3).
parameter (k7, 10000).
parameter (k8, 4.8661e-007).
parameter (k9, 30.8).
parameter (k10, 0.000119706).
parameter (k11, 30.8).
parameter (k12, 0.000119706).
parameter (k13, 4.8661e-007).
parameter (k14, 30.8).
parameter (k15, 30.8).
parameter (k16, 308).
parameter (k17, 308).
parameter (k18, 10000).
parameter (k19, 0.000590758).
parameter (k20, 76).
parameter (k21, 1.64099e-005).
parameter (k22, 76).
parameter (k23, 760).

parameter (k24, 5e-3).
parameter (k25, 1e-2).

MA(k24) for Lactateext => Lactate.
MA(k25) for EtOHext => EtOH.

MA(k1) for NADH + ABTSOX => Cf3.
MA(k2) for Cf3 => NADH + ABTSOX.
MA(k3) for Cf3 => NAD + ABTS.
MA(k4) for LO + Lactate => Cf2.
MA(k5) for Cf2 => LO + Lactate.
MA(k6) for Cf2 => Cio2 + H2O2.
MA(k7) for Cio2 => LO + Pyruvate.
MA(k8) for ADH + EtOH => Cia1.
MA(k9) for Cia1 => ADH + EtOH.
MA(k10) for ADH + NAD => Cib1.
MA(k11) for Cib1 => ADH + NAD.
MA(k12) for Cia1 + NAD => Cfa1.
MA(k13) for Cib1 + EtOH => Cfb1.
MA(k14) for Cfa1 => Cia1 + NAD.
MA(k15) for Cfb1 => Cib1 + EtOH.
MA(k16) for Cfa1 => Cio1 + acetaldehyde.
MA(k17) for Cfb1 => Cio1 + acetaldehyde.
MA(k18) for Cio1 => ADH + NADH.
MA(k19) for POD + ABTS => Cia5.
MA(k20) for Cia5 => POD + ABTS.
MA(k21) for Cia5 + H2O2 => Cib5.
MA(k22) for Cib5 => Cia5 + H2O2.
MA(k23) for Cib5 => POD + ABTSOX.

present(EtOH, 0).
present(acetaldehyde, 0).
present(NADH, 0).
present(Lactate, 0).
present(H2O2, 0).
present(LO, a).
present(Pyruvate, 0).
present(ABTS, 630676000).
present(ABTSOX, 0).
present(POD, b).
present(NAD, f).
present(ADH, c).
present(Cf3, 0).
present(Cf2, 0).
present(Cio2, 0).
present(Cfa1, 0).
present(Cfb1, 0).
present(Cia1, 0).
present(Cib1, 0).
present(Cio1, 0).
present(Cia5, 0).
present(Cib5, 0).

parameter(b, 21884).
parameter(c, 92078696).
parameter(a, 7063571).
parameter(f, 1576690000).

hide_molecules(?).
show_molecules({NADH, ABTSOX}).

present(Lactateext, d).
present(EtOHext, e).

parameter(d, 3153380).
parameter(e, 5486881).

% Plotting the result of the ODE simulation at 60minutes

numerical_simulation(3600).
plot.

% Trace analysis: extraction of thresholds (N and R) and swith time (T) at steady state (FG)
% Temporal specification of output concentration thresholds at steady state

validity_domain(F(G((Time>T) & (N > [ABTSOX]) & (R>[NADH])))).

% LOCAL SENSITIVITY INDICES of all optimizable parameters with 0.5 variations

sensitivity([c,a,b,f],[0.5,0.5,0.5,0.5],F(G((N > [ABTSOX]) & (R>[NADH]))), [N,R], [1000,1000000], 300).

% VISUALIZATION of most sensitive parameter landscape 

landscape([b,f],[(0,100000),(0,1576690000)],F(G((N > [ABTSOX]) & (R>[NADH]))), [N,R], [1,5000000], 10, 300, landLOADH).

% PARAMETER SEARCH

search_parameters_cmaes([c,a,b,f],[(0,100000000),(0,10000000),(0,100000),(0,2000000000)],F(G((N > [ABTSOX]) & (R>[NADH]))), [N,R], [100000,5000000],300).
