# Supplementary material for: Computer‐aided biochemical programming of synthetic microreactors as diagnostic devices
Source: Mol Syst Biol. 2018 Apr 26;14(4):e7845. doi: 10.15252/msb.20177845 (PMC5917673; doi:10.15252/msb.20177845)
Supplement: Supplementary file 4 — Code EV5–EV7 [file MSB-14-e7845-s004.zip › Computer_Code_EV[7].bc]

parameter (k1, 0.0019).
parameter (k2, 7.77313e-006).
parameter (k3, 0.2).
parameter (k4, 2).
parameter (k5, 0.00777313).
parameter (k6, 200).
parameter (k7, 2000).
parameter (k8, 0.00777313).
parameter (k9, 200).
parameter (k10, 2000).
parameter (k11, 1.05042e-006).
parameter (k12, 0.2).
parameter (k13, 1.94328e-006).
parameter (k14, 0.2).
parameter (k15, 1.94328e-006).
parameter (k16, 1.05042e-006).
parameter (k17, 0.2).
parameter (k18, 0.2).
parameter (k19, 2).
parameter (k20, 2).
parameter (k21, 10000).

MA(k1) for NO => volatNO.
MA(k2) for O2 + NO => Cf6.
MA(k3) for Cf6 => O2 + NO.
MA(k4) for Cf6 => O2 + NO2b.
MA(k5) for NO + NO2b => Cf5.
MA(k6) for Cf5 => NO + NO2b.
MA(k7) for Cf5 => N2O3.
MA(k8) for DAF + N2O3 => Cf4.
MA(k9) for Cf4 => DAF + N2O3.
MA(k10) for Cf4 => DAFF.
MA(k11) for NR + NO2 => Cia3.
MA(k12) for Cia3 => NR + NO2.
MA(k13) for NR + NADH => Cib3.
MA(k14) for Cib3 => NR + NADH.
MA(k15) for Cia3 + NADH => Cfa3.
MA(k16) for Cib3 + NO2 => Cfb3.
MA(k17) for Cfa3 => Cia3 + NADH.
MA(k18) for Cfb3 => Cib3 + NO2.
MA(k19) for Cfa3 => Cio3 + NO.
MA(k20) for Cfb3 => Cio3 + NO.
MA(k21) for Cio3 => NR + NAD.

parameter (k22, 5.44119e-005).
parameter (k23, 21).
parameter (k25, 0.000204045).
parameter (k26, 5.44119e-005).
parameter (k27, 21).
parameter (k28, 21).
parameter (k29, 210).
parameter (k30, 210).
parameter (k31, 10000).
parameter (k32, 3.37961e-007).
parameter (k33, 40).
parameter (k34, 9.71641e-009).
parameter (k35, 20).
parameter (k36, 200).
parameter (k37, 400).

MA(k22) for NR + NO3 => Cia2.
MA(k23) for Cia2 => NR + NO3.
MA(k25) for Cia2 + NADH => Cfa2.
MA(k26) for Cib3 + NO3 => Cfb2.
MA(k27) for Cfa2 => Cia2 + NADH.
MA(k28) for Cfb2 => Cib3 + NO3.
MA(k29) for Cfa2 => Cio2 + NO2.
MA(k30) for Cfb2 => Cio2 + NO2.
MA(k31) for Cio2 => NR + NAD.
MA(k32) for G_1DH + NAD => Cia1.
MA(k33) for Cia1 => G_1DH + NAD.
MA(k34) for Cia1 + glucose => Cib1.
MA(k35) for Cib1 => Cia1 + glucose.
MA(k36) for Cib1 => Cfa1 + NADH.
MA(k37) for Cfa1 => G_1DH + gluconolacrone.

parameter (k38, 5e-3).
parameter (k39, 5e-3).
parameter (k40, 5e-3).

MA(k38) for glucoseext => glucose.
MA(k39) for NO3ext => NO3.
MA(k40) for NO2ext => NO2.

present(glucose, 0).
present(gluconolacrone, 0).
present(G_1DH, a).
present(NO3, 0).
present(NO2, 0).
present(NR, b).
present(NADH, 0).
present(NAD, g).
present(N2O3, 0).
present(DAFF, 0).
present(NO2b, 0).
present(O2, 79780608).
present(NO, 0).
present(DAF, 63067600).
present(volatNO, 0).
present(NOp, 0).
present(Cf6, 0).
present(Cf5, 0).
present(Cf4, 0).
present(Cfa3, 0).
present(Cfb3, 0).
present(Cia3, 0).
present(Cib3, 0).
present(Cio3, 0).
present(Cfa2, 0).
present(Cia2, 0).
present(Cfa2, 0).
present(Cfb2, 0).
present(Cia2, 0).
present(Cio2, 0).
present(Cfa1, 0).
present(Cia1, 0).

parameter(b, 26488392).
parameter(a, 36295404).
parameter(g, 630676000).

hide_molecules(?).
show_molecules({NADH, NAD, DAFF, NO}).

present(glucoseext, d).
present(NO3ext, e).
present(NO2ext, f).

parameter(d, 438319820).
parameter(e, 315338000).
parameter(f, 1261356).

% Plotting the result of the ODE simulation at 60minutes

numerical_simulation(3600).
plot.

% Trace analysis: extraction of thresholds (N and R) and swith time (T) at steady state (FG)
% Temporal specification of output concentration thresholds at steady state
% This equation corresponds to the expected behavior for inputs 1-1 (Glucose – NOx)

validity_domain(F(G((Time>T) & (N > [NADH]) & ([DAFF] > R)))).

% LOCAL SENSITIVITY INDICES of all optimizable parameters with 0.5 variations
% The following equations correspond to the expected behavior for inputs 0-0 (Glucose – NOx), inputs 1-0 (Glucose – NOx), inputs 0-1 (Glucose – NOx) and inputs % 1-1 (Glucose – NOx) respectively. 

sensitivity([g,a,b],[0.5,0.5,0.5],F(G((N > [NADH]) & (R > [DAFF]))), [N,R], [1000,1000], 300).
sensitivity([g,a,b],[0.5,0.5,0.5],F(G(([NADH] > N) & (R > [DAFF]))), [N,R], [1e7,1000], 300).
sensitivity([g,a,b],[0.5,0.5,0.5],F(G((N > [NADH]) & (R > [DAFF]))), [N,R], [1000,1000], 300).
sensitivity([g,a,b],[0.5,0.5,0.5],F(G((N > [NADH]) & ([DAFF] > R))), [N,R], [1e5,1e8], 300).


% VISUALIZATION of most sensitive parameter landscape 

landscape([g,a],[(0,1000000000),(0,100000000)],F(G((N > [NADH]) & ([DAFF] > R))), [N,R], [3500,50000000], 10, 300, landG1DHADH).

% PARAMETER SEARCH

search_parameters_cmaes([g,a,b],[(0,1000000000),(0,100000000),(0,100000000)],F(G((N > [NADH]) & ([DAFF] > R))), [N,R], [3500,50000000],300).
