# Supplementary material for: Computer‐aided biochemical programming of synthetic microreactors as diagnostic devices
Source: Mol Syst Biol. 2018 Apr 26;14(4):e7845. doi: 10.15252/msb.20177845 (PMC5917673; doi:10.15252/msb.20177845)
Supplement: Supplementary file 4 — Code EV5–EV7 [file MSB-14-e7845-s004.zip › README.txt]

This archive contains Biocham Notebook files corresponding to the synthetic biochemical logic circuits described in this study:
Computer Code EV[5]: GluOne
Computer Code EV[6]: LacOH
Computer Code EV[7]: GluNOx

The following software developped by Francois Fages and his Lifeware project team at INRIA (Saclay research center, France) can be downloaded and used to run simulations:

BIOCHAM https://lifeware.inria.fr/biocham/

Alternatively, this code can be run using the online Biocham servers @:

BIOCHAM online server http://lifeware.inria.fr/biocham/online/
